# Supplementary material for: Model of metabolism and gene expression predicts proteome allocation in Pseudomonas putida
Source: NPJ Syst Biol Appl. 2025 May 24;11:55. doi: 10.1038/s41540-025-00521-1 (PMC12103522; doi:10.1038/s41540-025-00521-1)
Supplement: Supplementary file 4 — Supplementary Data 1 [file 41540_2025_521_MOESM4_ESM.xlsx]

## Sheet: Constraints
	0
EX_ca2_e	-100
EX_cl_e	-100
EX_cobalt2_e	-100
EX_cu2_e	-100
EX_fe2_e	-100
EX_glc__D_e	-5
EX_h2o_e	-100
EX_h_e	-100
EX_k_e	-100
EX_mg2_e	-100
EX_mn2_e	-100
EX_mobd_e	-100
EX_na1_e	-100
EX_nh4_e	-100
EX_ni2_e	-100
EX_o2_e	-100
EX_pi_e	-100
EX_sel_e	-100
EX_so4_e	-100
EX_tungs_e	-100
EX_zn2_e	-100

## Sheet: ME-model simulations
	fluxes
3HAD160	0.00663059
13DAMPPabcpp	0
13DAMPPtex	0
15DAPabcpp	0
1P2CBXLCYCL	0
1P2CBXLR	0
1PPDCRc	0
1PQQS	4.51035e-05
1PY4h3cAH	0
23CTI1	0
23CTI2	0
23CTI3	0
24DECOAR	0
25DKGLCNt2rpp	0
25DKGLCNtex	0
26DAHtex	0
2AACLPGT160	0
2AACLPGT161	0
2AACLPGT180	0
2AACLPGT181	0
2AACLPPEAT160	0
2AACLPPEAT161	0
2AACLPPEAT180	0
2AACLPPEAT181	0
2AGPE160tipp	0
2AGPE161tipp	0
2AGPE180tipp	0
2AGPE181tipp	0
2AGPG160tipp	0
2AGPG161tipp	0
2AGPG180tipp	0
2AGPG181tipp	0
2DHGLCK	0
2DHGLCNkt_tpp	0
2DHGLCNtex	0
2PQQS	4.51035e-05
34DHCINMtex	0
34DHCINMtpp	0
34DHPHEtex	0
34DHPHEtpp	0
34HPPOR	0
3AIBT2	0
3HAACOAT100	0
3HAACOAT120	0
3HAACOAT121	0
3HAACOAT140	-0.00678852
3HAACOAT141	0.00678852
3HAACOAT60	0
3HAACOAT80	0
3HAD100	0.0494707
3HAD120	0.00323077
3HAD121	0.043009
3HAD140	0.00678851
3HAD141	0.0362204
ACOAD31f	0
ACOAD32f	0
ACOAD33f	0
ACOAD34f	0
ACOAD3f	0
ACOAD4f	0
ACOAD5f	0
ACOAD6f	0
ACOAD7f	0
ACOAD8f	0
ACOADH1	0
ACOADH2	0
ACOATA	6.84837e-08
ACODA	0.0706285
ACONCt4pp	0
ACONCtex	0
ACONIs	0
ACONMT	0
ACONTa	1.63452
ACONTb	1.63452
ACOTA	-0.0706285
ACPPAT120	0
ACPPAT140	0
ACPPAT141	0
ACPPAT160	0
ACPPAT161	0
ACPPAT180	0
ACPPAT181	0
ACPS1	0
ACS	0.11071
ACS2	0
ACSERtex	0
ACSERtpp	0
ACSPHAC100	0
ACSPHAC101	0
ACSPHAC120	0
ACSPHAC121	0
ACSPHAC121d6	0
ACSPHAC140	0
ACSPHAC141	0
ACSPHAC141d5	0
ACSPHAC142	0
ACSPHAC160	0
ACSPHAC40	0
ACSPHAC50	0
ACSPHAC60	0
ACSPHAC70	0
ACSPHAC80	0
ACSPHAC90	0
ACSPHACP100	0
ACSPHACP40	0
ACSPHACP50	0
ACSPHACP60	0
ACSPHACP70	0
ACSPHACP80	0
ACSPHACP90	0
ACSPHACT40	0
ACSPHACT60	0
DGUDBUTNabcpp	0
ALGE9	0
ALGL	0
ALGL2	0
ALGSex1	0
ALGSex10	0
ALGSex11	0
ALGSex12	0
ALGSex13	0
ALGSex2	0
ALGSex3	0
ALGSex4	0
ALGSex5	0
ALGSex6	0
ALGSex7	0
ALGSex8	0
ALGSex9	0
ALLTAMH	0
ALLTN	0
ALLTNRA	0
ALLTNt2rpp	0
ALLTNtex	0
ALPATE160pp	0
ALPATE161pp	0
ALPATE180pp	0
ALPATE181pp	0
ALPATG160pp	0
ALPATG161pp	0
ALPATG180pp	0
ALPATG181pp	0
ALTRH	0
AM3PA	0
AM4PA	0
AM4PCP	0
AMAOTr	4.20229e-05
AMID4	0
AMPMS2	4.15675e-05
AMPN	0
AMPTASEAH	0
AMPTASEAL	0
AMPTASEAT	-7.87648e-28
AMPTASEATRP	0
AMPTASECG	0
GLYGLYCNc	0
AMPTASEGGLN	0
AMPTASEGGLU	0
AMPTASEGM	-2.39623e-28
GLYPHEHYc	0
AMPTASEGS	-3.60261e-28
AMPTASEHG	0
AMPTASEHH	-1.2505e-28
LEULEULAPc	-3.81226e-28
AMPTASEPG	0
ANHMK	0
ANPRT	0.0112993
ANS	0
ANS2	0.0112993
AOBUTDs	4.14726e-05
AOXHEXCYCL	0
AOXSr2	4.20229e-05
AP4AH	0
AP4AS	0
APATr	0
APCt5	0
APCt6	0
APCtex	0
APCtpp	0
APENTAMAH2	0
APG3PAT120	0
APG3PAT140	0
APG3PAT141	0
APG3PAT160	0
APG3PAT161	0
APG3PAT180	0
APG3PAT181	0
APPLDHr	4.14726e-05
APRAUR	0.000136842
APSR	0
APSR2	0.0368088
APTNAT	0
ARBTNR1	0
ARBTNR2	0
ARBTNabcpp	0
ARBTNexs	0
ARBTNtex	0
ARBTNtonex	0
ARBTNtpp	0
ARBt3ipp	0
ARGDr	0
ARGDC	0
ARGDCpp	0
ARGORNt7pp	0
ARGSL	0.0643653
ARGSS	0.0643653
ARGTRS	4.08299e-28
ARGabcpp	0
ARGt2pp	0
ARGtex	0
AROH	0.0401026
ARUH	0
ASAD	-0.223547
ASNN	0
ASNNpp	0
ASNS1	0
ASNtex	0
ASO3t2pp	0
ASO3tex	0
ASO4rt2rpp	0
ASO4tex	0
ASP3H	4.14248e-05
ASPCT	0.0507463
ASPK	0.223547
ASPO1	0
ASPO3	0.000422934
ASPO5	0
ASPO6	0
ASPSALy	0
ASPT	0
BZDH	0
BZDIOLDH	0
BZt1pp	0
BZt2_pp	0
BZtex	0
CA2tex	9.54767e-11
CACOAHA	0
CAFFCOA	0
CARBSARAH	0
CARNabcpp	0
CARNtex	0
CAT	0.000149131
CATDOX	0
CATECHOLtex	0
CATECHOLtpp	0
CATpp	0
CAt6pp	-9.54767e-11
CBIAT	0
CBItonex	0
CBIuabcpp	0
CBL1abcpp	0
CBL1tonex	0
CBLAT	-4.77063e-08
CBMKr	0.116727
CBPAH	0
CBPS	0
CCGS	1.1462e-05
CCPpp	0
CD2abcpp	0
CD2t3pp	0
CD2t4pp	0
CD2t5	0
CD2t6	0
CD2tex	0
CD2tpp	0
CDGR	1.1462e-05
CDGS	1.1462e-05
CDPMEK	0.000615863
CELASEpp	0
CELLS	0
CELLex	0
CFAS160E	7.61623e-05
CFAS160G	4.19821e-05
CFAS180E	0
CFAS180G	0
CGLYabcpp	0
CGLYtex	0
CHLabcpp	0
CHLtex	0
CHOLD	0
CHOLSH	0
CHOLS_ex	0
CHOLSabc	0
CPPPGO2	0
CREAT	0
CREATtex	0
CREATtpp	0
CRNDH	0
CRNabcpp	0
CRNtex	0
CRO2t3pp	0
CRO2tex	0
CRO2tpp	0
CRO4Rx	0
CRO4Ry	0
CRO4abcpp	0
CRO4t3pp	0
CRO4tex	0
CRTNIH	0
CRTNtex	0
CRTNtpp	0
CS	1.63452
CSND	0
CSNt2pp	0
CSNtex	0
CSPMDDC	0
CSPMDDH	0
CTI1	0
CTPS2	0
CU2abcpp	0
CU2t4pp	0
CU2tex	1.59347e-05
CU2tonex	0
CU2tpp	1.59347e-05
CUt3	0
CUtex	0
CUt2pp	0
CYANST	0
CYANt2pp	0
CYANtex	0
CYO1_KT	0
CYO4pp	3.67861e-06
CYRDAAT	4.14726e-05
CYRDAR	2.07363e-05
CYSDS	0
CYSDabcpp	0
CYSDtex	0
CYSS	0
SLCYSS	0
CYSSADS	0
CYSTGL	0.00933608
CYSTL	0
CYSTRS	0
CYSTS	0.00933608
CYSabcpp	0
CYStex	0
CYStpp	0
CYTBDpp	0
CYTBO3_4pp	9.57308
CYTCAA3pp	3.67861e-06
CYTCBB3pp	0
CYTDH	0
CYTK1	0.0478563
CYTK2	0
DAAD	0
DH3MCHCDH	0
DH4MCHCDH	0
DHACOAH	0
DHAD1_copy1	0.209347
DHAD2	0.0705278
DHDPRy	0.0687979
DHDPS	0.0687979
DHFR	0.0069951
DHFS	0.000165699
DHMPTR	0
DHMPTRx	4.14248e-05
DHNPA_1	0.000165699
DHNPTE	4.14248e-05
DHORD2	0.0507463
DHORDfum	0
DHORTS	-0.0507463
DHPM1	0.000108662
DHPM2	0
DHPPDA2	0.000136842
DHPS	0.000165699
DHQTi_copy1	0.0816376
DHQS	0.0816376
DHSKDH	0
DKGLCNR3	0
DLASNR	0
DLCYSR	0
DLEUabcpp	0
DLEUtex	0
DLMETR	0
DLYSAD	0
DLYSOXGAT	0.00334621
DLYSPYRAT	-0.00334621
DLYSabcpp	0
DLYStex	0
DMATT	0.000109001
METDtex	0
DMGDH2	0
DMGLYBabcpp	0
DMGLYtex	0
DMPPS	0.000109001
DMQMT	4.14248e-05
DMSO2abcpp	0
DMSO2tex	0
ECOAH20	0
ECOAH21	0
ECOAH22	0
ECOAH23	0
ECOAH24	0
ECOAH25	0
ECOAH26	0
ECOAH27	0
ECOAH28	0
ECOAH29	0
ECOAH3	0
ECOAH30	0
ECOAH31	0
ECOAH32	0
ECOAH33	0
ECOAH34	0
ECOAH35	0
ECOAH36	0
ECOAH37	0
ECOAH38	0
ECOAH4	0
ECOAH5	0
ECOAH6	0
ECOAH7	0
ECOAH8	0
ECOAH9ir	0
ECTOH	0
ECTOabcpp	0
ECTOtex	0
EDA	1.99724
EDD	1.99724
EDTXS1_kt	0.00161538
EDTXS2_kt	0.00161538
EDTXS5_kt	0
EDTXS6_kt	0
EGMEACPR	4.20231e-05
ENO	1.69506
EPMEACPR	4.2023e-05
ETHAAL	0
ETHAt2pp	0
ETHAtex	0
ETHSO3abcpp	0
ETHSO3tex	0
ETOHtex	0
ETOHtrpp	0
FA100ACPHi	0
FA120ACPHi	0
FA140ACPHi	0
FA141ACPHi	0
FA160ACPHi	0
FA161ACPHi	0
FA80ACPHi	0
FACOAE100	0
FACOAE120	0
FACOAE140	0
FACOAE141	0
FACOAE160	0
FACOAE161	0
FACOAE180	0
FACOAE181	0
HMR_0260	0
FACOAE1829Z12Z	0
FACOAE50	0
FACOAE60	0
FACOAE70	0
FACOAE80	0
FACOAE90	0
HMR_0180_copy1	0
FACOAL100t2pp	0
HMR_0188	0
FACOAL120t2pp	0
FACOAL140	0
FACOAL140t2pp	0
FACOAL141	0
FACOAL141t2pp	0
FACOAL160	0
FACOAL160t2pp	0
FACOAL161	0
FACOAL161t2pp	0
FACOAL180	0
FACOAL180t2pp	0
FACOAL1812	0
FACOAL181d11tpp	0
FACOAL181d6t2pp	0
FACOAL181	0
FACOAL181t2pp	0
FACOAL1821	0
FACOAL182t2pp	0
FACOAL50i	0
FACOAL50t2pp	0
FACOAL60i	0
FACOAL60t2pp	0
FACOAL_70_c	0
FACOAL70t2pp	0
FACOAL80	0
FACOAL80t2pp	0
FACOAL90i	0
FACOAL90t2pp	0
FACOALP100t2pp	0
FACOALP50t2pp	0
FACOALP60t2pp	0
FACOALP70t2pp	0
FACOALP80t2pp	0
FACOALP90t2pp	0
FACOALT60t2pp	0
FALDH2	0
FALDM	-4.2023e-05
FALDep	0
FALDtex	0
FALDtpp	0
FALDtpp2	0
PPAtex	0
FALGTHLs	0
FBA	0
FBACS	4.14248e-05
FBACabcpp	4.14248e-05
FBP	0
FCLT	0.000114719
FCOAHA	0
FDH	0.0043752
FDMO	0
FDMO2	0
FDMO3	0
FDMO4	0
FDMO5	0
FDMO6	0
FDMO7	0
FDMOtau	0
FE2t3pp	0
FE2tex	0.00026214
FE3DCIT2abcpp	0
FE3DCITCH	0.00026214
FE3DCITR	0
FE3DCITR2	0
FE3DCITR3	0
FE3DCITR4	0.00026214
FE3DCITabcpp	0
FE3DCITtonex	0
FE3PYOVD2tonex	0
FE3PYOVDDR	0
FE3PYOVDDR2	0
FE3PYOVDL	0
FE3PYOVDL2	0
FE3PYOVDtonex	0
FE3abcpp	0.00026214
FECRMR1	0
FECRMR2	0
FECRMUtex	0
FECRMUtpp	0
FECRMabcpp	0
FECRMexs	0
FECRMtonex	0
FEENTERR1	0
FEENTERR2	0
FEENTERabcpp	0
FEENTERexs	0
FEENTERtex	0
FEENTERtonex	0
FEENTERtpp	0
FEOXAMR1	0
FEOXAMR2	0
FEOXAMUtex	0
FEOXAMUtpp	0
FEOXAMabcpp	0
FEOXAMexs	0
GAt1	0
FEOXAMtonex	0
FEROpp	6.5535e-05
FERULCOAS	0
FERtex	0
FERtpp	0
FLDR2	0.000746933
FMNAT	4.3993e-05
FMNRx2_copy1	0
FMNRx	0
FMNRx2_copy2	4.14726e-05
FOLD3	0
FORGLUIH2	0
FORt2pp	0
FORtex	0
FRDO4r	-0.000156251
FRDO5r	0
FRDO6r	0
FRDO7r	0
FRUK	0
FRUptspp	0
FRUtex	0
FTHFCL	0
FTHFD	0
FUM	1.54335
FUMAC	0
FUMt2_2pp	0
FUMtex	0
G1PACT	0.0147004
G1PTT	0
G1SAT	0.00158093
G2PP	0
G3PAT120	0
G3PAT140	7.89487e-05
G3PAT141	0
G3PAT160	0.00248772
G3PAT161	0.0124774
G3PAT180	0.000827568
G3PAT181	0.00563266
G3PD2	-0.029423
G3PD5	0
G3PEabcpp	0
G3PGabcpp	0
G5SADs	0.0448181
G5SD_copy1	0.0448181
G6PBDH	0
G6PDH2r	0
G6PI	0
GACH	0
GAD2ktpp	0
GADOX	0
GALCTD	0
GALCTt2rpp	0
GALCTtex	0
GALURDH	0
GALURt2rpp	0
GALURtex	0
GALUi	0.00646153
GAPD	1.9878
GARFT	0.0457137
GART	0
GAt2pp	0
GBDM	0
GCALDD	0.000165699
GCALDtabcpp	0
GDBTALDH	0
GDPDPK	0
GDPMANNDH	0
GDPTPDP	0
GF6PTA	0.0147004
GG15DAPAH	0
GG15DAPDxr	0
GG15DAPO	0
GG15DAPS	0
GGDAPAH	0
GGDAPDxr	0
GGDAPO	0
GGDAPS	0
GGGABADxr	0
GGGABAH	0
GGPTRCO	0
GGPTRCS	0
GGSPMDO	0
GGSPMDS	0
GHMT2r	0.1527
GK1	0.0472037
GLBRAN3	0
GLCDpp	2.21
GLCNt2rpp	2.21
GLCNtex	0
GLCOAS	0
GLCOASYNT	0
GLCP3	0
GLCP4	0
GLCRD	0
GLCRt2rpp	0
GLCRtex	0
GLCS3_1	0
GLCURDH	0
GLCURt2rpp	0
GLCURtex	0
GLCabcpp	0
GLCtex	2.21
GLDBRAN3	0
GLGC	0
GLNS_copy1	0.243177
GLNTRS	0
GLNtex	0
GLU5K	0.0448181
GLUCYS_copy1	2.97138e-05
GLUDxi	-1.36149
GLUDy	-0.0666123
GLUNpp	0
GLUPRT	0.0457137
GLUR	-0.00158093
GLUSy	0
GLUTARt2rpp	0
GLUTARtex	0
GLUTCOADHc	0
GLUTRR	0.00158093
GLUTRS	0.00158093
GLUabcpp	0
GLUt2rpp	0
GLUt4pp	0
GLUtex	0
GLXCL	0
GLXO3r	0
GLYALDDr	0
GLYALDtex	0
GLYALDtpp	0
GLYBACT1r	0
GLYBCOAT	0
GLYBabcpp	0
GLYBt2pp	0
GLYBtex	0
GLYBti4pp	0
GLYCAt2rpp	0
GLYCAtex	0
GLYCK	0
GLYCL	0
GLYCLTDx	0
GLYCLTDy	0
GLYCLTt2rpp	0
GLYCLTt4pp	0
GLYCLTtex	0
GLYCOLDHpp	0
GLYCOLtex	0
GLYCTO1	0.000165699
GLYCtex	0
GLYCtpp	-0.000923235
HPYRRx	0
GLYGLNabcpp	0
GLYGLNtex	0
GLYGLUabcpp	0
GLYGLUtex	0
GLYGLYabcpp	0
GLYGLYtex	0
GLYK	0.000923235
GLYMETabcpp	0
GLYMETtex	0
GLYO1	0
GLYOX	0
GLYPHEabcpp	0
GLYPHEtex	0
GLYSERabcpp	0
GLYSERtex	0
GLYTRS	0
GLYabcpp	0
GLYt2pp	0
GLYt4pp	0
GLYtex	0
GMAND	0
GMHEPAT	0.00323077
GMHEPK	0.00323077
GMHEPPA	0.00323077
GMPS2	0.0255429
GND	0.21276
GNK	2.21
GNNUC	0
GPDDA2	0
GPDDA4	0
GPTNH	0
GRTT	0.000109001
GRXR	0.0368088
GTHOr	0.0368088
GTHPi	0
GTHRDHpp	0
GTHRDabc2pp	0
GTHS	4.14248e-05
GTPCI	0.000218586
GTPCII2	0.000136842
GTPDPDP	0
GTPDPK	0
GTPHs	0
GTR1_kt	0
GTR2_kt	0
GUACYC	0
GUAD	0
GUAPRT	1.1462e-05
GUAt2pp	0
GUAtex	0
GUDACabcpp	0
GUDACtex	0
GUDBUTNAH	0
GUDPTNabcpp	0
GUDPTNtex	0
H2CO3D	0.405007
H2CO3D2	-0.405007
H2O2tex	0
H2Otex	-10.2175
H2Otpp	-12.4332
H2SO	0
H2St1pp	0
H2Stex	0
HACD10i	0
HACD11i	0
HACD12i	0
HACD13i	0
HACD14i	0
HACD15i	0
HACD16i	0
HACD17i	0
HACD18i	0
HACD19i	0
HACD1i	0
HACD20i	0
HACD21i	0
HACD22i	0
HACD23i	0
HACD24i	0
HACD25i	0
SBO3tex	0
HACD26i	0
HACD27i	0
HACD28i	0
HACD29i	0
HACD2i	0
HACD30i	0
HACD31i	0
HACD32i	0
HACD33i	0
HACD3i	0
HACD4i	0
HACD5i	0
HACD6i	0
HACD7i	0
HACD8i	0
HACD9	0
HVCD	0
HADPCOADH3	0
HAT40tex	0
HAT40tpp	0
HATBH	0
HBZOPT	4.14248e-05
HCO3E	0
HCYSMT	0
HCYSMT2	0
HCYStabcpp	0
HCYStex	0
HDCAtexi	0
HDCEAtexi	0
CTECOAI7	0
HEMEOS	5.73595e-05
HEPCT	0.00161538
HEPK1_kt	0.00161538
HEPK2_kt	0.00161538
HEPK3_kt	0.00161538
HEPT1_kt	0.00161538
HEPT2_kt	0.00161538
HEX1	0
HG2t3pp	0
HG2tex	0
HG2tppi	0
HGENTISt2pp	0
HGENTIStex	0
HGNTOR	0
HIBDkt	0
HISDr	0
HISGLYabcpp	0
HISGLYtex	0
HISHISabcpp	0
HISHIStex	0
HISTD	0.0219568
HISTP	0.0219568
HISTRS	0
HISabcpp	0
HISt2rpp	0
HIStex	0
HIUH_c	0
HMBS	0.000197617
HMGL	0
HMPK1	0
HMSD	0
HMSD2	0
HMSH	0
HMSH2	0
HMSH3	0
HOMt2pp	1.15808e-26
HOMtex	0
HOMtpp	1.15808e-26
HOPNTAL	0
HOPNTAL2	0
HOXG	0
HPAtexi	0
HPPK	0
HPYRI	0
HPYRRy	0
HSDy	-0.154708
HSERTA	0.0368088
HSK	0.117899
HSTPT	0.0219568
HXAND	0
HXANt2pp	0
HXAtex	0
HXPRT	0
HYGBDIAS	4.14726e-05
HYXNtex	0
Htex	-1.73893
I2FE2SR	4.20229e-05
I2FE2SS2fdx	6.18313e-05
I2FE2SSfdx	3.25888e-05
I2FE2ST	1.27804e-05
I4FE4SRfdx	6.18313e-05
I4FE4ST	6.18312e-05
ICDHyr	1.63452
ICITt4pp	0
ICITt_kt	0
ICITtex	0
ICL	0
ICYSDS	0.000522099
IG3PS	0.0219568
IGPDH	0.0219568
IGPS	0.0112993
ILEDHr_1	-0.0705278
ILETA	0
ILETRS	0
ILEabcpp	0
ILEt2rpp	0
ILEtex	0
IMPC	-0.0676289
IMPD	0.0255429
IND3ACtex	0
IND3ACtpp	0
INDOLEt5	0
INDOLEt6	0
INDOLEtex	0
INDOLEtpp	0
INSH	0
INStex	0
IPDDI	-7.46178e-26
IPDPS	0.000506862
IPMD	0.12708
IPPMIa	-0.12708
IPPMIb	-0.12708
IPPS	0.12708
ISETACabcpp	0
ISETACtex	0
ISOAML	0
IVCS	0
IZPN	0
KARA1	-0.209347
KARA2	0.0705278
KAS14	0
KAS15	0.0527435
KAT1	0.00678852
KAT10	0
KAT11	0
KAT12	0
KAT13	0
KAT14	0
KAT15	0
KAT16	0
KAT17	0
KAT18	0
KAT19	0
ACACT11	0
KAT20	0
KAT21	0
KAT22	0
KAT23	0
KAT24	0
KAT25	0
KAT26	0
KAT27	0
KAT28	0
KAT29	0
ACACT8	0
KAT30	0
KAT31	0
KAT32	0
ACACT13	0
ACACT10	0
ACACT9	0
ACACT12	0
ACACT8r	0
VCACT	0
KDOCT2	0.00323077
KDOPP	0.00323077
KDOPS	0.00323077
Kabcpp	0
Kt2pp	1.61151e-06
Kt3pp	0
Ktex	1.61151e-06
LALALGLUtex	0
LALGP	0
LCADi	0
LCTSt3ipp	0
LDH_D	0
LDH_D2	0
LLEUDr	-0.12708
LEULEUabcpp	0
LEULEUtex	0
LEUTA	0
LEUTRS	0
LEUabcpp	0
LEUt2rpp	0
LEUtex	0
LGTHL	0
LIPAH	0.00161538
LIPOCT	4.14248e-05
LIPOS	4.14248e-05
LNLCtexi	0
LPADSS2_1	0.00161538
LPCOXc	0
LPLIPAL1E160pp	0
LPLIPAL1E161pp	0
LPLIPAL1E180pp	0
LPLIPAL1E181d11pp	0
LPLIPAL1G160pp	0
LPLIPAL1G161pp	0
LPLIPAL1G180pp	0
LPLIPAL1G181d11pp	0
LPSALAT	0.00161538
LPSGTR1_kt	0.00161538
LPSGTR2_kt	0.00161538
LPSGTR3_kt	0.00161538
LPSGTR4_kt	0.00161538
LSERDHr	0.0064163
LTDCL	0
LYSDC	0
LYSMO	0
LYSRC	0
LYSTRS	0
LYSabcpp	0
LYStex	0
L_LACD2	0
L_LACt2rpp	0
L_LACtex	0
MACACI	0
MACCOAT	0
MACPD	0
MAGLIPA160ex	0
MAGLIPA180ex	0
MAGLIPA181d9ex	0
MAGLIPA182d9d12ex	0
MAK	0
MALCOAMT	4.20232e-05
MALDt2_2pp	0
MALDtex	0
MALEI	0
MALS	0.000179454
MALTT	0
MALt2_2pp	0
MALtex	0
MAN1PT2	0
MAN6PI	0
MANE	0
MANabcpp	0
MANtex	0
MBCOAi	0
MCBTFR1	0
MCBTFR2	0
MCBTFUexs	0
MCBTFabcpp	0
MCBTFtex	0
MCBTFtonex	0
MCBTFtpp	0
MCCC	0
MCITD	0
MCITL2	0
MCITS	0
MCOATA	0.359267
MCSNAH	0
MCSNtex	0
MCSNtpp	0
MCTP1App	0.00207756
MCTP1Bpp	0.000367622
MCTP2App	1.22603e-05
MDDCP1pp	0.00193415
MDDCP2pp	1.22603e-05
MDDCP3pp	0
MDDCP4pp	8.28497e-05
MDDCP5pp	0
MDDEP1pp	0.00138783
MDDEP2pp	0
MDDEP3pp	8.28497e-05
MDDEP4pp	0
MDH	1.54353
MDH2	0
MDNTHAep	0
ME2	0
MECDPDH5	0.000615863
MECDPS_copy1	0.000615863
MELIBt3ipp	0
MEOHtex	0
MEOHtrpp	0
MEPCT	0
METAT	0.00141922
METDabcpp	0
METGL	0
METOX1s	0
METOX2s	0
METS	0.0286605
METSOXR1	0
METSOXR2	0
METTRS	0
METabcpp	0
METtex	0
MG2tex	0.00393651
MG2tpp	0.00393651
MG2uabcpp	0
MGCH	0
MI1PP	1.33478e-26
MICITDr	0
MLDCP1App	6.05583e-05
MLDCP1Bpp	0
MLDCP2App	0
MLDCP2Bpp	0
MLDCP3App	0.000367622
MLDEP1pp	0.000367622
MLDEP2pp	0
MLTGY1pp	0
MLTGY2pp	0
MLTGY3pp	0
MLTGY4pp	0
MMETt2pp	0
MMETtex	0
MMSAD3	0
MMTSAO	0
MN2t3pp	0
MNabc_1	5.35868e-06
MNtex	5.35868e-06
MOADSUx	0.000248549
MOAT2_kt	0.00161538
MOAT_kt	0.00161538
MOBDabcpp	0.00060614
MOBDtex	0.00060614
MOCOS	8.28497e-05
MOGDS	4.14248e-05
MOHMT	0.000108662
MOTH1	0
MOTS1	0
MPTAT	0.000124275
MPTG	0.00245744
MPTG2	1.22603e-05
MPTS	0.000124275
MPTSS	0.000248549
MSO3abcpp	0
MSO3tex	0
MSULR	0
MTHFC	0.117005
MTHFD	0.117019
MTHFR2	0.0287019
MTI	0
MTOLDOX	0
MTRI	0
MUCCYCI	0
MUCCY_kt	1.42668e-07
MUCLI	0
MXMO	0
MXYLt5	0
MXYLt6	0
M_XYLtpp	0
M_Xylt1	0
NACHY	0
NACODA	0
NACt1pp	0
NACtex	0
NADDP	0
NADH16pp	5.92747
NADH5	0
NADHPO	0
NADK	8.28507e-05
NADN	0
NADPHQR2	0
NADS1	0.000422934
NADTRHD	0
NAMNPP	4.14726e-05
NAt3_1p5pp	0
NAt3pp_copy1	0
NAt3_2pp	0
NAt3pp_copy2	0
NAtex	0
NBAHH_ir	0
NCBMPTSabcpp	0
NCBMPTStex	0
NDPK1	2.49197
NDPK2	0.0796174
NDPK3	0.0369359
NDPK4	0.0068294
NDPK5	0
NDPK6	0
NDPK7	0.0109204
NDPK8	0.0068294
NFMLDF	0
NFORGLUAH2	0
NH4t3pp	0
NH4tex	2.03696
NH4tpp	2.03696
NI2t3pp	0
NI2t4pp	0
NI2tex	0
NI2tpp	0
NI2uabcpp	0
NMNAT	0
NMNDA	0
NMNN	0
NMTHDA	0
NNATr	0.000422934
NNDMBRT	4.14726e-05
NNDPR	0.000422934
NO2t2rpp	0
NO2tex	0
NO3t2pp	0
NO3abcpp	0
NO3tex	0
NODOx	0
NODOy	0
NONAtexi	0
NOtex	0
NOtpp	0
NTD1	0
NTD10	0
NTD10pp	0
NTD11	0
NTD11pp	0
NTD12	0
NTD12pp	0
NTD1pp	0
NTD2	0.000108662
NTD2pp	0
NTD3	0
NTD3pp	0
NTD4	0
NTD4pp	0
NTD5	0
NTD5pp	0
NTD6	0
NTD6pp	0
NTD7	0
NTD7pp	0
NTD8	0
NTD8pp	0
NTD9	0
NTD9pp	0
NTP1	0
NTP10	0
NTP3	0
NTP5	0
NTPP1	0
NTPP10	0
NTPP11	0
NTPP2	0
NTPP3	0
NTPP4	0
NTPP5	0
NTPP6	0
NTPP7	0
NTPP8	0
NTPP9	0
NTPTP1	0
NTPTP2	0
NITR	0
NTRIR2x	0
O2tex	4.79059
O2tpp	4.79053
OAADC	0
OAAt2_2pp	0
OAAtex	0
OARGDC	0
OARGabcpp	0
OARGtex	0
OBDHc	0
OCAALD	0
OCBT2i	0.0130904
OCBT	0.0774557
OCDCAtexi	0
OCDCEAtexi	0
OCOAT1	0
OCOAT4	0
OCTAtex	0
OCTDPS	4.14248e-05
CTECOAI8	0
OGMEACPD	4.20232e-05
OGMEACPR	4.20232e-05
OGMEACPS	4.20232e-05
5HPUDICDC_c	0
OHCUDC2	0
OHPBAT	4.23547e-05
OHPHM	4.14248e-05
PANTS	0.000108662
OIVD1r	0
OIVD2	0
OIVD3	0
OMAHY	0
OMAIS	0
OMBZLM	4.14248e-05
OMCDC	0.12708
OMMBLHX	4.14248e-05
OMPDC	0.0507463
OMPHHX	4.14248e-05
OP4ENH	0
OP4ENH2	0
OPAH	0
OPHBDC	4.14248e-05
OPHHX	4.14248e-05
OPMEACPD	4.2023e-05
OPMEACPR	4.20231e-05
OPMEACPS	4.20231e-05
ORN5O	4.14248e-05
ORNCD	0
ORNDC	0.00618029
ORNabcpp	0
ORNtex	0
OROTt2_2pp	0
OROTtex	0
ORPT	-0.0507463
OSKTabcpp	0
OSKTpp	0.00161538
OXAtpp	0
OXCOAHDH	0
OXDHCOAT	0
OXFOtex	0
OXOADLR	0
OXOAEL	1.42668e-07
OXPTNDH	0
OXYLt5	0
OXYLt6	0
O_XYLtppi	0
O_Xylt1	0
P5CD	0
P5CR	0.0448181
PA120abcpp	0
PA160abcpp	0
PA161abcpp	0
PA180abcpp	0
PA181abcpp	0
PACALDtex	0
PACALtabcpp	0
PACCOAE	0
PACCOAL	0
PACt3	0
PACt1	0
PALDO2	0
PALDP	0
PALGSKT	0
PPAt4pp	0
PAPA120	0
PAPA140	0
PAPA141	0
PAPA160	0
PAPA161	0
PAPA180	0
PAPA181	0
PAPPT3	0.00492714
PAPSR	0
PAPSR2	0
PB2abcpp	0
PB2t5	0
PB2t6	0
PB2tex	0
PB2tpp	0
PC	0
PC11M	4.14726e-05
PC17M	4.14726e-05
PC20M	4.14726e-05
PC6AR	4.14726e-05
PC6YM	4.14726e-05
PC8XM	4.14726e-05
PCADYOX	1.42668e-07
PDE1	0
PDE4	0
PDH	2.18532
PDHa	0
PDHbr	0
PDHcr	1.38783
PDX5POi	4.23547e-05
PDX5PS	4.23547e-05
PE120abcpp	0
PE140abcpp	0
PE141abcpp	0
PE160abcpp	0
PE161abcpp	0
PE180abcpp	0
PE181abcpp	0
PEAL2tabc	0
PEALtabc	0
PEALtex	0
PEAMNO2pp	0
PEAMNtex	0
PEAOpp	0
PEAtabcpp	0
PENTSOtex	0
PERD	4.23547e-05
PETNT161_kt	0.00161538
PETNT181_kt	0
PG120abcpp	0
PG140abcpp	6.68742e-06
PG141abcpp	0
PG160abcpp	0.00021474
PG161abcpp	0.00106739
PG180abcpp	7.13325e-05
PG181abcpp	0.000486324
PGAMT	-0.0147004
PGCD	0.255923
PGI	-0.00646153
PGK	-1.95099
PGL	0
PGLCNDH	0
PGLYCP	0
PGM	-1.69506
PGMT	-0.00646153
PGP120abcpp	0
PGP140abcpp	0
PGP141abcpp	0
PGP160abcpp	0
PGP161abcpp	0
PGP180abcpp	0
PGP181abcpp	0
PGPP120	0
PGPP120pp	0
PGPP140	3.23225e-05
PGPP140pp	0
PGPP141	0
PGPP141pp	0
PGPP160	0.00102355
PGPP160pp	0
PGPP161	0.00512776
PGPP161pp	0
PGPP180	0.000340501
PGPP180pp	0
PGPP181	0.00231775
PGPP181pp	0
PGSA120	0
PGSA140	3.23225e-05
PGSA141	0
PGSA160	0.00102355
PGSA161	0.00512776
PGSA180	0.000340501
PGSA181	0.00231775
PHADPC100	0
PHADPC101	0
PHADPC120	0
PHADPC121	0
PHADPC121d6	0
PHADPC140	0
PHADPC141	0
PHADPC141d5	0
PHADPC142	0
PHADPC40	0
PHADPC50	0
PHADPC60	0
PHADPC70	0
PHADPC80	0
PHADPC90	0
PHADPCP100	0
PHADPCP40	0
PHADPCP50	0
PHADPCP60	0
PHADPCP70	0
PHADPCP80	0
PHADPCP90	0
PHADPCT40	0
PHADPCT60	0
PHAP2C100	0
PHAP2C101	0
PHAP2C120	0
PHAP2C121	0
PHAP2C121d6	0
PHAP2C140	0
PHAP2C141	0
PHAP2C141d5	0
PHAP2C142	0
PHAP2C60	0
PHAP2C80	0
PHAPC40	0
PHAPC50	0
PHAPC70	0
PHAPC90	0
PHAPCP100	0
PHAPCP40	0
PHAPCP50	0
PHAPCP60	0
PHAPCP70	0
PHAPCP80	0
PHAPCP90	0
PHAPCT40	0
PHAPCT60	0
PHEDCAtexi	0
PHEHPAtexi	0
PHEHXAtexi	0
PHEME2abcpp	0
PHEMEabcpp	0
PHEMEtiex	0
PHEMEtonex	0
PHENONAtexi	0
PHEOCTAtexi	0
PHEPTtexi	0
PHETA1	0
PHETHPTOX3	0
PHETRS	0
PHEt2rpp	0
PHEtex	0
PHNACH	0
PHPYRtex	0
PHPYRtpp	0
PIt2rpp	0.129636
PIt7ipp	0
PItex	0.12802
PIuabcpp	0
PLCTI1	0
PLCTI2	0
PLCTI3	0
PLCTI4	0
PLCTI5	0
PLCTI6	0
PLIPA1E160pp	0
PLIPA1E161pp	0
PLIPA1E180pp	0
PLIPA1E181d11pp	0
PLIPA1G160pp	0
PLIPA1G161pp	0
PLIPA1G180pp	0
PLIPA1G181d11pp	0
PLIPA2E160pp	0
PLIPA2E161pp	0
PLIPA2E180pp	0
PLIPA2E181d11pp	0
PLIPA2G160pp	0
PLIPA2G161pp	0
PLIPA2G180pp	0
PLIPA2G181d11pp	0
PLPSLpp	0.00161538
PLPSabctex	0.00161538
PMANM	0
PMDPHT	0.000136842
PMEACPE	4.2023e-05
PMPK	4.15675e-05
PNTK	0.000108662
PNTOt4pp	0
PNTOtex	0
PPA	0
PPA2	0
PPBNGS	0.000790467
PPC	0.636759
PPCDC	0.000108662
PPCK	0
PPCSCT	0
PPGPPDP	0
AROAT	0.0401026
PPItex_1	0
PPIuabcpp	0
PPK2	-5.28868e-05
PPK50_B	0
PPK50r	0
PPK	-1.81695
PPM	0.000108662
PPNCL2	0.000108662
PPND	0.0300286
PPNDH	0
PPPGO	0.000114719
PPRDNDH	0
PPS	0
PPYRDC	0
PQQAC	4.51035e-05
PQQFEP	4.51035e-05
PQQH2S	4.51035e-05
PQQH2tpp	3.67861e-06
PQQtpp	-3.67861e-06
PRAIS	0.0457137
PRAIi_copy1	0.0112993
PRAMPC_copy1	0.0219568
PRASCSi_copy1	0.0456722
PRATPP	0.0219568
PRFGS	0.0457137
PRMICI_copy1	0
PROD2	0
PROGLYabcpp	0
PROGLYtex	0
PROTRS	0
PROabcpp	0
PROt2rpp	0
PROt4pp	0
PROtex	0
PRPPS	0.13034
PSCVT_copy1	0.0816376
PSD120	0
PSD140	4.66262e-05
PSD141	0
PSD160	0.00146417
PSD161	0.00896504
PSD180	0.000487067
PSD181	0.00331492
PSERT	0.255923
PSP_L	0.255923
PSSA120	0
PSSA140	4.66262e-05
PSSA141	0
PSSA160	0.00146417
PSSA161	0.00896504
PSSA180	0.000487067
PSSA181	0.00331492
PTA2	0
PTAr	0
PTAtex	0
PTOLDOX	0
PTPATi	0.000106813
PTRCTA	0
PTRCTA2	0
PTRCabcpp	0
PTRCt2pp	0
PTRCtex	0
PTSLAtexi	0
PUTA3	0
PXMO	0
PXYLt5	0
PXYLt6	0
PYAM5PO	0
PYDAMK	0
PYDAMtex	0
PYDAMtpp	0
PYDXK	0
PYDXNK	0
PYK	0.875951
PYNP2r	0.000108662
PYOVD2tex	4.14248e-05
PYOVDM1	4.14248e-05
PYOVDM2	4.14248e-05
PYOVDtex	0
PYRDOX	0
PYRZAM	0
PYRt2rpp	0
PYRtex	0
P_XYLtpp	0
P_Xylt1	0
QOR1	0
QOR2	0
QOR3	0
QUEA1	0
QUEA2	0
QUEA3	0
QUIDH	0
QUIDHy	0
QUIN2tex	0
QUINtpp	0
QULNS	0.000422934
R05219	4.14726e-05
R15BPK	0
R1PK	0
RBFK	9.54169e-05
RBFSa	0.000273684
RBFSb	0.000136842
RBK	0
RDXR	0
RECOAH10	0
RECOAH11	0
RECOAH12	0
RECOAH13	0
RECOAH14	0
RECOAH15	0
RECOAH16	0
RECOAH17	0
RECOAH19	0
RECOAH2	0
RECOAH20	0
RECOAH21	0.00678852
RECOAH22	0
RECOAH23	0
RECOAH24	0
RECOAH25	0
RECOAH26	0
RECOAH3	0
RECOAH4	0
RECOAH5	0
RECOAH6	-0.00678852
RECOAH7	0
RECOAH8	0
RECOAH9	0
REPHACCOAI	0
RHA100tex	0
RHA100tpp	0
RHA101tex	0
RHA101tpp	0
RHA120tex	0
RHA120tpp	0
RHA121d6tex	0
RHA121d6tpp	0
RHA121tex	0
RHA121tpp	0
RHA140tex	0
RHA140tpp	0
RHA141d5tex	0
RHA141d5tpp	0
RHA141tex	0
RHA141tpp	0
RHA142tex	0
RHA142tpp	0
RHA160tex	0
RHA160tpp	0
RHA40tex	0
RHA40tpp	0
RHA50tex	0
RHA50tpp	0
RHA60tex	0
RHA60tpp	0
RHA70tex	0
RHA70tpp	0
RHA80tex	0
RHA80tpp	0
RHA90tex	0
RHA90tpp	0
RHACOAE100	0
RHACOAE120	0
RHACOAE121	0
RHACOAE121d6	0
RHACOAE140	0
RHACOAE141	0
RHACOAE141d5	0
RHACOAE142	0
RHACOAE160	0
HBRCH	0
RHACOAE50	0
RHACOAE60	0
RHACOAE70	0
RHACOAE80	0
RHACOAE90	0
RHACOAEP100	0
RHACOAEP101	0
RHACOAEP40	0
RHACOAEP50	0
RHACOAEP60	0
RHACOAEP70	0
RHACOAEP80	0
RHACOAEP90	0
RHACOAET40	0
RHACOAET60	0
RHACOAR100	0
RHACOAR101	0
RHACOAR120	0
RHACOAR121d5	0
RHACOAR121d6	0
RHACOAR140	0
RHACOAR141d5	0
RHACOAR141d7	0
RHACOAR142	0
RHACOAR60	0
RHACOAR70	0
RHACOAR80	0
RHACOAR90	0
RHACOARP100	0
RHACOARP40	0
RHACOARP50	0
RHACOARP60	0
RHACOARP70	0
RHACOARP80	0
RHACOARP90	0
RHACOART60	0
RHAP100tex	0
RHAP100tpp	0
RHAP40tex	0
RHAP40tpp	0
RHAP50tex	0
RHAP50tpp	0
RHAP60tex	0
RHAP60tpp	0
RHAP70tex	0
RHAP70tpp	0
RHAP80tex	0
RHAP80tpp	0
RHAP90tex	0
RHAP90tpp	0
RHAT40tex	0
RHAT40tpp	0
RHAT60tex	0
RHAT60tpp	0
RHMNT1	0
RHMNT2	0
RIBabcpp	0
RIBtex	0
RMD	0
RNDR1	0.0068294
RNDR2	0.0109204
RNDR3	0.0109204
RNDR4	0.0068294
RPE	0.0243927
RPI	-0.184862
RZ5PP	4.14726e-05
S7PI	0.00323077
SADH	0
SADT	0.0368088
SARCOX	0
SARCOX2	0
SBO3rt2pp	0
SBO3t2pp	0
SCYSDS	0
SCYSSL	0
SDPDS	0.0687979
SDPTA	-0.0687979
SELADT	0
SELCYSS	0
SELGTHR	0
SELGTHR2	0
SELGTHR3	0
SELMETAT	0
SELNPS	0
SELabcpp	0
SELtex	0
SERAT_copy1	0
SERD_L	0
SERTRS	0
SERTRS2	0
SERt2rpp	0
SERt4pp	0
SERtex	0
SFGTHi	0
SGDS	0
SGSAD	0
SHCHD2	4.14248e-05
SHCHF	4.14248e-05
SHEME2abcpp	0
SHEMEtonex	0
SHK3Dr	0.0816376
SHKK	0.0816376
SHSL1	0
SHSL2r	0
SKMt2pp	0
SKMtex	0
SO2tex	0
SO2tpp	0
SO3abcpp	0
SO3tex	0
SO4t2pp	0.0368088
SO4t4pp_1	9.54767e-11
SO4tex	0.0368088
SOTA	0
SPMDabcpp	0
SPMDtex	0
SPODM	0
SSALx	0
SSALy	0
SUCCt2_2pp	0
SUCCtex	0
SUCD4	-0.00678865
SUCDi	1.39123
SUCOAS	-1.31916
SULFACabcpp	0
SULFACtex	0
SULR	0.0368088
SULabcpp	0
T2DECAI	0.0430091
T4HCINNMtex	0
T4HCINNMtpp	0
TAGLIPA160ex	0
TAGLIPA180ex	0
TAGLIPA181d9ex	0
TAGLIPA182d9d12	0
TALA	0.0514002
TAUDO	0
TAURabcpp	0
TAURtex	0
TCYNTtex	0
TCYNTtpp	0
CTECOAI6	0.00678852
TDP	0
TDPDRE	0
TDPDRR	0
TDPGDH	0
TDSK2	0.00161538
TDSR1	0
TDSR2	0
TGTASE1	0
TGTASE2	0
TGTASE3	0
THD2pp	0
THDPS	0.0687979
THFAT	1.37541e-05
THIORDXi	0
THRA2	-4.14726e-05
THRA	3.00106e-05
THRS	0.117899
THRTRS	0
THRabcpp	0
THRt2pp	0
THRt4pp	0
THRtex	0
THYMt4pp	0
THYMtex	0
THZPSN	4.15675e-05
TKT1	0.054631
TKT2	-0.0302383
TMDS	0.0068294
TMPK	4.15675e-05
TMPPP	4.15675e-05
TNTHAC1	0
TNTHAC2	0
TNTR1	0
TNTR1x	0
TNTR2	0
TNTR2x	0
TNTR3	0
TNTR4	0
TNTep	0
TNTtex	0
TNTtpp	0
TOLt5	0
TOLt6	0
TOLt7	0
TOLtex	0
TOLtpp	0
TPI	-0.0298459
NI2abcpp	0
TRDR	0.0355204
TRPS1_copy1	0.0112993
TRPS2	0
TRPS3	0
TRPTRS	0
TRPt2rpp	0
TRPtex	0
TRSARr	0
TRYPTAOX	0
TSULabcpp	0
TSULtex	0
TTDCAtexi	0
TTDCEAtexi	0
TTRCYCt2pp	0
TTRCYCt5	0
TTRCYCt7pp	0
TTRCYCtex	0
TTRCYCtpp	0
TUNGSabcpp	0
TUNGStex	0
TYRTA	-0.0300286
TYRTRS	0
TYRt2rpp	0
TYRtex	0
U23GAAT2_1	0.00323077
UAAGDS	0.00492714
UACGAMDH2	0.00161538
UAG2E	0
UAGAAT2_1	0.00323077
UAGCVT	0.00492714
UAGDP	0.0147004
UAGPT3	0.00492714
UAMAGS	0.00492714
UAMAS	0.00492714
UAPGR	0.00492714
UDCPDP	0.00492714
UDCPDPS	1.02169e-05
UDCPDPpp	0.00161538
UDCPGT_1	0
UDCPPtppi	0.00161538
UDPG4E	0.00161538
UGLYCH	0
UGMDDS	0.00492714
UHBZ1t_pp	0
UHGADA2_1	0.00323077
UKQUIVORx	0
UKQUIVORy	0.00161538
UM3PL	0
UM4PCP	0
UM4PL	0
UMPK	0.0734428
UNK3	0
UPP3MT	8.28974e-05
UPP3S	0.000197617
UPPDC1	0.000114719
UPPN	0.000108662
UPPRT	0
UQUIVOT	0.00161538
URAt2pp	0
URAtex	0
URCN	0
UREA	4.14726e-05
UREA2t2pp	0
UREAabcpp	0
UREAtex	0
UREAtpp	0
URO_c	0
URIDK2r	-0.0068294
URIH	0
URIt2pp	0
URItex	0
USHD1	0.00161538
VACCtex	0
VALDHr	-0.0821588
VALTA	0
VALTRS_copy1	5.48114e-28
VALabcpp	0
VALt2rpp	0
VALtex	0
VANKpp	0
VANLNtex	0
VANLTtex	0
VCOAD	0
VECOAH	0
VNDH	0
VNDH_2	4.15675e-05
VNDH_3	0
VNLNpp	0
VNTDM	0
WCOS	0
XAND	0
XANt2pp	0
XANtex	0
XMO	0
XPPT	0
XTSNH	0
ZN2abcpp	0
ZN2t3pp	0
ZN2t4pp	0
ZN2t5	0
ZN2t6	0
ZNabcpp	2.21571e-06
Zn2tex	2.21571e-06
pentso3abcpp	0
MEPCT_1	0.000615863
PRAIi_copy2	0
TRPS1_copy2	0
TAURabc	0
AGPOP	0.0109204
GLNS_copy2	0
PIabc	0
DHAD1_copy2	0
DMALRED	0
PRMICI_copy2	0.0219568
PTRCabc	0
PRAMPC_copy2	0
DHQTi_copy2	0
PRASCSi_copy2	0
G5SD_copy2	0
CTPS1	0.0291159
HEMEti	0
FOMETRi	0
HDH	0
PSCVT_copy2	0
ADD	0
[truncated: 2,645 more rows]

## Sheet: M-model simulations
	fluxes
3HAD160	0.00761203
13DAMPPabcpp	0
13DAMPPtex	0
15DAPabcpp	0
1P2CBXLCYCL	0
1P2CBXLR	0
1PPDCRc	0
1PQQS	4.75565e-05
1PY4h3cAH	0
23CTI1	0
23CTI2	0
23CTI3	0
24DECOAR	0
25DKGLCNt2rpp	0
25DKGLCNtex	0
26DAHtex	0
2AACLPGT160	0
2AACLPGT161	0
2AACLPGT180	0
2AACLPGT181	0
2AACLPPEAT160	0
2AACLPPEAT161	0
2AACLPPEAT180	0
2AACLPPEAT181	0
2AGPE160tipp	0
2AGPE161tipp	0
2AGPE180tipp	0
2AGPE181tipp	0
2AGPG160tipp	0
2AGPG161tipp	0
2AGPG180tipp	0
2AGPG181tipp	0
2DHGLCK	0
2DHGLCNkt_tpp	0
2DHGLCNtex	0
2PQQS	4.75565e-05
34DHCINMtex	0
34DHCINMtpp	0
34DHPHEtex	0
34DHPHEtpp	0
34HPPOR	0
3AIBT2	0
3HAACOAT100	0
3HAACOAT120	0
3HAACOAT121	0
3HAACOAT140	-0.0077933
3HAACOAT141	0.0077933
3HAACOAT60	0
3HAACOAT80	0
3HAD100	0.0567927
3HAD120	0.00370898
3HAD121	0.0493748
3HAD140	0.0077933
3HAD141	0.0415815
ACOAD31f	0
ACOAD32f	0
ACOAD33f	0
ACOAD34f	0
ACOAD3f	0
ACOAD4f	0
ACOAD5f	0
ACOAD6f	0
ACOAD7f	0
ACOAD8f	0
ACOADH1	0
ACOADH2	0
ACOATA	0.0605493
ACODA	0.0827371
ACONCt4pp	0
ACONCtex	0
ACONIs	0
ACONMT	0
ACONTa	1.32398
ACONTb	1.32398
ACOTA	-0.0827371
ACPPAT120	0
ACPPAT140	0
ACPPAT141	0
ACPPAT160	0
ACPPAT161	0
ACPPAT180	0
ACPPAT181	0
ACPS1	0
ACS	0.125407
ACS2	0
ACSERtex	0
ACSERtpp	0
ACSPHAC100	0
ACSPHAC101	0
ACSPHAC120	0
ACSPHAC121	0
ACSPHAC121d6	0
ACSPHAC140	0
ACSPHAC141	0
ACSPHAC141d5	0
ACSPHAC142	0
ACSPHAC160	0
ACSPHAC40	0
ACSPHAC50	0
ACSPHAC60	0
ACSPHAC70	0
ACSPHAC80	0
ACSPHAC90	0
ACSPHACP100	0
ACSPHACP40	0
ACSPHACP50	0
ACSPHACP60	0
ACSPHACP70	0
ACSPHACP80	0
ACSPHACP90	0
ACSPHACT40	0
ACSPHACT60	0
DGUDBUTNabcpp	0
ALGE9	0
ALGL	0
ALGL2	0
ALGSex1	0
ALGSex10	0
ALGSex11	0
ALGSex12	0
ALGSex13	0
ALGSex2	0
ALGSex3	0
ALGSex4	0
ALGSex5	0
ALGSex6	0
ALGSex7	0
ALGSex8	0
ALGSex9	0
ALLTAMH	0
ALLTN	0
ALLTNRA	0
ALLTNt2rpp	0
ALLTNtex	0
ALPATE160pp	0
ALPATE161pp	0
ALPATE180pp	0
ALPATE181pp	0
ALPATG160pp	0
ALPATG161pp	0
ALPATG180pp	0
ALPATG181pp	0
ALTRH	0
AM3PA	0
AM4PA	0
AM4PCP	0
AMAOTr	4.75565e-05
AMID4	0
AMPMS2	4.75565e-05
AMPN	0
AMPTASEAH	0
AMPTASEAL	0
AMPTASEAT	0
AMPTASEATRP	0
AMPTASECG	0
GLYGLYCNc	0
AMPTASEGGLN	0
AMPTASEGGLU	0
AMPTASEGM	0
GLYPHEHYc	0
AMPTASEGS	0
AMPTASEHG	0
AMPTASEHH	0
LEULEULAPc	0
AMPTASEPG	0
ANHMK	0
ANPRT	0.0165471
ANS	0
ANS2	0.0165471
AOBUTDs	4.75565e-05
AOXHEXCYCL	0
AOXSr2	4.75565e-05
AP4AH	0
AP4AS	0
APATr	0
APCt5	0
APCt6	0
APCtex	0
APCtpp	0
APENTAMAH2	0
APG3PAT120	0
APG3PAT140	0
APG3PAT141	0
APG3PAT160	0
APG3PAT161	0
APG3PAT180	0
APG3PAT181	0
APPLDHr	4.75565e-05
APRAUR	0.00014267
APSR	0.0389136
APSR2	0
APTNAT	0
ARBTNR1	0
ARBTNR2	0
ARBTNabcpp	0
ARBTNexs	0
ARBTNtex	0
ARBTNtonex	0
ARBTNtpp	0
ARBt3ipp	0
ARGDr	0
ARGDC	0
ARGDCpp	0
ARGORNt7pp	0
ARGSL	0.0755469
ARGSS	0.0755469
ARGTRS	0
ARGabcpp	0
ARGt2pp	0
ARGtex	0
AROH	0
ARUH	0
ASAD	-0.0702764
ASNN	0
ASNNpp	0
ASNS1	0.0338933
ASNtex	0
ASO3t2pp	0
ASO3tex	0
ASO4rt2rpp	0
ASO4tex	0
ASP3H	4.75565e-05
ASPCT	0.0707243
ASPK	0.0702764
ASPO1	0
ASPO3	0
ASPO5	0.000485375
ASPO6	0
ASPSALy	0
ASPT	0
BZDH	0
BZDIOLDH	0
BZt1pp	0
BZt2_pp	0
BZtex	0
BIOMASS_KT2440_Core2	0
BIOMASS_KT2440_WT3	0.213258
CA2tex	0.000901228
CACOAHA	0
CAFFCOA	0
CARBSARAH	0
CARNabcpp	0
CARNtex	0
CAT	0.000166448
CAT23DOX	0
CATDOX	0
CATECHOLtex	0
CATECHOLtpp	0
CATpp	0
CAt6pp	-0.000901228
CBIAT	0
CBItonex	0
CBIuabcpp	0
CBL1abcpp	0
CBL1tonex	0
CBLAT	0
CBMKr	0.148126
CBPAH	0
CBPS	0
CCGS	0
CCPpp	0
CD2abcpp	0
CD2t3pp	0
CD2t4pp	0
CD2t5	0
CD2t6	0
CD2tex	0
CD2tpp	0
CDGR	0
CDGS	0
CDPMEK	0.000652143
CELASEpp	0
CELLS	0
CELLex	0
CFAS160E	8.74358e-05
CFAS160G	4.81963e-05
CFAS180E	0
CFAS180G	0
CGLYabcpp	0
CGLYtex	0
CHLabcpp	0
CHLtex	0
CHOLD	0
CHOLSH	0
CHOLS_ex	0
CHOLSabc	0
CPPPGO2	0
CREAT	0
CREATtex	0
CREATtpp	0
CRNDH	0
CRNabcpp	0
CRNtex	0
CRO2t3pp	0
CRO2tex	0
CRO2tpp	0
CRO4Rx	0
CRO4Ry	0
CRO4abcpp	0
CRO4t3pp	0
CRO4tex	0
CRTNIH	0
CRTNtex	0
CRTNtpp	0
CS	1.32398
CSND	0
CSNt2pp	0
CSNtex	0
CSPMDDC	0
CSPMDDH	0
CTI1	0
CTPS2	0
CU2abcpp	0
CU2t4pp	0
CU2tex	0.000600748
CU2tonex	0
CU2tpp	0.000600748
CUt3	0
CUtex	0
CUt2pp	0
CYANST	0
CYANt2pp	0
CYANtex	0
CYO1_KT	8.62479
CYO4pp	0
CYRDAAT	4.75565e-05
CYRDAR	2.37783e-05
CYSDS	0
CYSDabcpp	0
CYSDtex	0
CYSS	0.0127993
SLCYSS	0
CYSSADS	0
CYSTGL	0
CYSTL	0
CYSTRS	0
CYSTS	0
CYSabcpp	0
CYStex	0
CYStpp	0
CYTBDpp	0
CYTBO3_4pp	0
CYTCAA3pp	8.62479
CYTCBB3pp	0
CYTDH	0
CYTK1	0.0310256
CYTK2	0
DAAD	0
DH3MCHCDH	0
DH4MCHCDH	0
DHACOAH	0
DHAD1_copy1	0
DHAD2	0.0521525
DHDPRy	0.0441146
DHDPS	0.0441146
DHFR	0.00250493
DHFS	0.000190226
DHMPTR	0
DHMPTRx	4.75565e-05
DHNPA_1	0.000190226
DHNPTE	4.75565e-05
DHORD2	0
DHORDfum	0.0707243
DHORTS	-0.0707243
DHPM1	0.000122623
DHPM2	0
DHPPDA2	0.00014267
DHPS	0.000190226
DHQTi_copy1	0
DHQS	0.0865591
DHSKDH	0
DKGLCNR3	0
DLASNR	0
DLCYSR	0
DLEUabcpp	0
DLEUtex	0
DLMETR	0
DLYSAD	0
DLYSOXGAT	-0.139126
DLYSPYRAT	0.139126
DLYSabcpp	0
DLYStex	0
DMATT	0.000106842
METDtex	0
DMGDH2	0
DMGLYBabcpp	0
DMGLYtex	0
DMPPS	0
DMQMT	4.75565e-05
DMSO2abcpp	0
DMSO2tex	0
DM_5drib_c	0.00014267
DM_amob_c	4.75565e-05
DM_C100aPHA_c	0
DM_C100pPHA_c	0
DM_C101PAH_c	0
DM_C120aPHA_c	0
DM_C121aPHA_c	0
DM_C121d6PHA_c	0
DM_C140aPHA_c	0
DM_C141aPHA_c	0
DM_C141d5PHA_c	0
DM_C142PHA_c	0
DM_C40aPHA_c	0
DM_C40atPHA_c	0
DM_C40pPHA_c	0
DM_C50aPHA_c	0
DM_C50pPHA_c	0
DM_C60aPHA_c	0
DM_C60atPHA_c	0
DM_C60pPHA_c	0
ECOAH20	0
ECOAH21	0
ECOAH22	0
ECOAH23	0
ECOAH24	0
ECOAH25	0
ECOAH26	0
ECOAH27	0
ECOAH28	0
ECOAH29	0
ECOAH3	0
ECOAH30	0
ECOAH31	0
ECOAH32	0
ECOAH33	0
ECOAH34	0
ECOAH35	0
ECOAH36	0
ECOAH37	0
ECOAH38	0
ECOAH4	0
ECOAH5	0
ECOAH6	0
ECOAH7	0
ECOAH8	0
ECOAH9ir	0
ECTOH	0
ECTOabcpp	0
ECTOtex	0
EDA	1.91562
EDD	1.91562
EDTXS1_kt	0.00185449
EDTXS2_kt	0.00185449
EDTXS5_kt	0
EDTXS6_kt	0
EGMEACPR	4.75565e-05
ENO	1.47228
EPMEACPR	4.75565e-05
ETHAAL	0
ETHAt2pp	0
ETHAtex	0
ETHSO3abcpp	0
ETHSO3tex	0
ETOHtex	0
ETOHtrpp	0
EX_12dgr160_e	0
EX_12dgr180_e	0
EX_13dampp_e	0
EX_15dap_e	0
EX_1ag160_e	0
EX_1ag180_e	0
EX_1ag181d9_e	0
EX_1ag182d9d12_e	0
EX_25dkglcn_e	0
EX_26dap__M_e	0
EX_AEP_e	0
EX_2ddglcn_e	0
EX_2dhglcn_e	0
EX_2m35mdntha_e	0
EX_34dhbz_e	0
EX_34dhcinm_e	0
EX_34dhphe_e	0
EX_35dnta_e	0
EX_3h4atb_e	0
EX_3mb_e	0
EX_btd_RR_e	0
EX_btn_e	0
EX_butso3_e	0
EX_bz_e	0
EX_ca2_e	-0.000901228
EX_carn_e	0
EX_catechol_e	0
EX_cbi_e	0
EX_cbl1_e	0
EX_cd2_e	0
EX_cell4_e	0
EX_cgly_e	0
EX_chol_e	0
EX_chols_e	0
EX_chor_e	0
EX_cinnm_e	0
EX_cit_e	0
EX_cl_e	-0.000901228
EX_cm_e	0
EX_cmcbtt_e	0
EX_co2_e	4.67194
EX_co_e	0
EX_cobalt2_e	-0.000648304
EX_confrl_e	0
EX_creat_e	0
EX_crn_e	0
EX_cro2_e	0
EX_cro4_e	0
EX_crtn_e	0
EX_csn_e	0
EX_cu2_e	-0.000600748
EX_cu_e	0
EX_cyan_e	0
EX_cys__D_e	0
EX_cys__L_e	0
EX_dag181d9_e	0
EX_dag182d9d12_e	0
EX_dca_e	0
EX_ddca_e	0
EX_dgudbutn_e	0
EX_dmanur_e	0
EX_dmgly_e	0
EX_dmso2_e	0
EX_dopa_e	0
EX_ecto__L_e	0
EX_enter_e	0
EX_etha_e	0
EX_ethso3_e	0
EX_etoh_e	0
EX_fald_e	0
EX_fcmcbtt_e	0
EX_fe2_e	-0.00313212
EX_fe3_e	0
EX_fe3dcit_e	0
EX_fe3mcbtt_e	0
EX_fe3pyovd_e	0
EX_fe3pyovd_kt_e	0
EX_fecrm_e	0
EX_fecrm_un_e	0
EX_feenter_e	0
EX_feoxam_e	0
EX_feoxam_un_e	0
EX_fer_e	0
EX_for_e	0
EX_fru_e	0
EX_fum_e	0
EX_ga_e	0
EX_galct__D_e	0
EX_galur_e	0
EX_glc__D_e	-2.21
EX_glcn_e	0
EX_glcr_e	0
EX_glcur_e	0
EX_gln__L_e	0
EX_glu__L_e	0
EX_glutar_e	0
EX_gly_e	0
EX_glyald_e	0
EX_glyb_e	0
EX_glyc__R_e	0
EX_glyc_e	0
EX_glyclt_e	0
EX_glycol_e	0
EX_glygln_e	0
EX_glyglu_e	0
EX_glygly_e	0
EX_glymet_e	0
EX_glyphe_e	0
EX_glyser_e	0
EX_gua_e	0
EX_gudac_e	0
EX_gudptn_e	0
EX_h2o2_e	0
EX_h2o_e	10.2621
EX_h2s_e	0
EX_h_e	2.08777
EX_hco3_e	0
EX_hcys__L_e	0
EX_hdca_e	0
EX_hdcea_e	0
EX_hg2_e	0
EX_hgentis_e	0
EX_his__L_e	0
EX_hisgly_e	0
EX_hishis_e	0
EX_hom__L_e	0
EX_hpta_e	0
EX_hxa_e	0
EX_hxan_e	0
EX_icit_e	0
EX_ile__L_e	0
EX_ind3ac_e	0
EX_indole_e	0
EX_ins_e	0
EX_isetac_e	0
EX_k_e	-0.0338033
EX_lac__D_e	0
EX_lac__L_e	0
EX_leu__D_e	0
EX_leu__L_e	0
EX_leuleu_e	0
EX_lnlc_e	0
EX_lpspput_e	0
EX_lys__D_e	0
EX_lys__L_e	0
EX_m_xyl_e	0
EX_mal__D_e	0
EX_mal__L_e	0
EX_man_e	0
EX_manur_e	0
EX_mcbtt_e	0
EX_meoh_e	0
EX_met__L_e	0
EX_mg2_e	-0.00150219
EX_mmet_e	0
EX_mn2_e	-0.000600748
EX_mobd_e	-0.000695861
EX_mso3_e	0
EX_na1_e	-0.000751095
EX_nac_e	0
EX_nh4_e	-2.26995
EX_ni2_e	-0.000600748
EX_no2_e	0
EX_no3_e	0
EX_no_e	0
EX_nona_e	0
EX_o2_e	-4.31765
EX_o_xyl_e	0
EX_oaa_e	0
EX_ocdca_e	0
EX_ocdcea_e	0
EX_octa_e	0
EX_orn__D_e	0
EX_orn_e	0
EX_orot_e	0
EX_oxa_e	0
EX_5g2oxpt_e	0
EX_p_xyl_e	0
EX_pac_e	0
EX_pacald_e	0
EX_pb2_e	0
EX_pea_e	0
EX_peamn_e	0
EX_pentso3_e	0
EX_phe__D_e	0
EX_phe__L_e	0
EX_phedca_e	0
EX_phehpa_e	0
EX_phehxa_e	0
EX_pheme_e	0
EX_phenona_e	0
EX_pheocta_e	0
EX_phept_e	0
EX_phpyr_e	0
EX_pi_e	-0.196168
EX_pnto__R_e	0
EX_ppa_e	0
EX_ppi_e	0
EX_prealg_MG_14_e	0
EX_prealg_MG_23_e	0
EX_prealg_MG_32_e	0
EX_prealg_MG_41_e	0
EX_prealginate_G_e	0
EX_pro__D_e	0
EX_pro__L_e	0
EX_progly_e	0
EX_pta_e	0
EX_ptrc_e	0
EX_ptsla_e	0
EX_pydam_e	0
EX_pyovd_e	0
EX_pyovd_kt_e	0
EX_pyr_e	0
EX_quin_e	0
EX_rib__D_e	0
EX_sbo3_e	0
EX_sel_e	0
EX_ser__D_e	0
EX_ser__L_e	0
EX_sheme_e	0
EX_skm_e	0
EX_so2_e	0
EX_so3_e	0
EX_so4_e	-0.0396647
EX_spmd_e	0
EX_succ_e	0
EX_sulfac_e	0
EX_tag160_e	0
EX_tag180_e	0
EX_tag181d9_e	0
EX_tag182d9d12_e	0
EX_taur_e	0
EX_tcynt_e	0
EX_thr__L_e	0
EX_thym_e	0
EX_tmanur_e	0
EX_tnt_e	0
EX_tol_e	0
EX_trp__L_e	0
EX_tsul_e	0
EX_ttdca_e	0
EX_ttdcea_e	0
EX_ttrcyc_e	0
EX_tungs_e	0
EX_tyr__D_e	0
EX_tyr__L_e	0
EX_ura_e	0
EX_urea_e	0
EX_uri_e	0
EX_vacc_e	0
EX_val__D_e	0
EX_val__L_e	0
EX_vanln_e	0
EX_vanlt_e	0
EX_xan_e	0
EX_zn2_e	-0.000600748
FA100ACPHi	0
FA120ACPHi	0
FA140ACPHi	0
FA141ACPHi	0
FA160ACPHi	0
FA161ACPHi	0
FA80ACPHi	0
FACOAE100	0
FACOAE120	0
FACOAE140	0
FACOAE141	0
FACOAE160	0
FACOAE161	0
FACOAE180	0
FACOAE181	0
HMR_0260	0
FACOAE1829Z12Z	0
FACOAE50	0
FACOAE60	0
FACOAE70	0
FACOAE80	0
FACOAE90	0
HMR_0180_copy1	0
FACOAL100t2pp	0
HMR_0188	0
FACOAL120t2pp	0
FACOAL140	0
FACOAL140t2pp	0
FACOAL141	0
FACOAL141t2pp	0
FACOAL160	0
FACOAL160t2pp	0
FACOAL161	0
FACOAL161t2pp	0
FACOAL180	0
FACOAL180t2pp	0
FACOAL1812	0
FACOAL181d11tpp	0
FACOAL181d6t2pp	0
FACOAL181	0
FACOAL181t2pp	0
FACOAL1821	0
FACOAL182t2pp	0
FACOAL50i	0
FACOAL50t2pp	0
FACOAL60i	0
FACOAL60t2pp	0
FACOAL_70_c	0
FACOAL70t2pp	0
FACOAL80	0
FACOAL80t2pp	0
FACOAL90i	0
FACOAL90t2pp	0
FACOALP100t2pp	0
FACOALP50t2pp	0
FACOALP60t2pp	0
FACOALP70t2pp	0
FACOALP80t2pp	0
FACOALP90t2pp	0
FACOALT60t2pp	0
FALDH2	0
FALDM	-4.75565e-05
FALDep	0
FALDtex	0
FALDtpp	0
FALDtpp2	0
PPAtex	0
FALGTHLs	0
FBA	0
FBACS	4.75565e-05
FBACabcpp	4.75565e-05
FBP	0
FCLT	9.51131e-05
FCOAHA	0
FDH	0.000808461
FDMO	0
FDMO2	0
FDMO3	0
FDMO4	0
FDMO5	0
FDMO6	0
FDMO7	0
FDMOtau	0
FE2t3pp	0
FE2tex	0.00313212
FE3DCIT2abcpp	0
FE3DCITCH	0.00178006
FE3DCITR	0
FE3DCITR2	0.00178006
FE3DCITR3	0
FE3DCITR4	0
FE3DCITabcpp	0
FE3DCITtonex	0
FE3PYOVD2tonex	0
FE3PYOVDDR	0
FE3PYOVDDR2	0
FE3PYOVDL	0
FE3PYOVDL2	0
FE3PYOVDtonex	0
FE3abcpp	0.00313212
FECRMR1	0
FECRMR2	0
FECRMUtex	0
FECRMUtpp	0
FECRMabcpp	0
FECRMexs	0
FECRMtonex	0
FEENTERR1	0
FEENTERR2	0
FEENTERabcpp	0
FEENTERexs	0
FEENTERtex	0
FEENTERtonex	0
FEENTERtpp	0
FEOXAMR1	0
FEOXAMR2	0
FEOXAMUtex	0
FEOXAMUtpp	0
FEOXAMabcpp	0
FEOXAMexs	0
GAt1	0
FEOXAMtonex	0
FEROpp	0.00078303
FERULCOAS	0
FERtex	0
FERtpp	0
FLDR2	0.000652143
FMETTRS	0
FMNAT	4.75565e-05
FMNRx2_copy1	-0.296511
FMNRx	0.296558
FMNRx2_copy2	0
FOLD3	0
FORGLUIH2	0
FORt2pp	0
FORtex	0
FRDO4r	0
FRDO5r	0
FRDO6r	0
FRDO7r	-0.00117537
FRUK	0
FRUptspp	0
FRUtex	0
FTHFCL	0
FTHFD	0
FUM	1.2897
FUMAC	0
FUMt2_2pp	0
FUMtex	0
G1PACT	0.0168764
G1PTT	0
G1SAT	0.00152181
G2PP	0
G3PAT120	0
G3PAT140	9.06347e-05
G3PAT141	0
G3PAT160	0.00285595
G3PAT161	0.0143243
G3PAT180	0.000950065
G3PAT181	0.00646641
G3PD2	-0.0337782
G3PD5	0
G3PEabcpp	0
G3PGabcpp	0
G5SADs	0.0561466
G5SD_copy1	0.0561466
G6PBDH	0
G6PDH2r	0
G6PI	0
GACH	0
GAD2ktpp	0
GADOX	0
GALCTD	0
GALCTt2rpp	0
GALCTtex	0
GALURDH	0
GALURt2rpp	0
GALURtex	0
GALUi	0.00741797
GAPD	1.86974
GARFT	0.0884861
GART	0
GAt2pp	0
GBDM	0
GCALDD	0.000190226
GCALDtabcpp	0
GDBTALDH	0
GDPDPK	0
GDPMANNDH	0
GDPTPDP	0
GF6PTA	0.0168764
GG15DAPAH	0
GG15DAPDxr	0
GG15DAPO	0
GG15DAPS	0
GGDAPAH	0
GGDAPDxr	0
GGDAPO	0
GGDAPS	0
GGGABADxr	0
GGGABAH	0
GGPTRCO	0
GGPTRCS	0
GGSPMDO	0
GGSPMDS	0
GHMT2r	0.233488
GK1	0.0493633
GLBRAN3	0
GLCDpp	2.21
GLCNt2rpp	2.21
GLCNtex	0
GLCOAS	0
GLCOASYNT	0
GLCP3	0
GLCP4	0
GLCRD	0
GLCRt2rpp	0
GLCRtex	0
GLCS3_1	0
GLCURDH	0
GLCURt2rpp	0
GLCURtex	0
GLCabcpp	0
GLCtex	2.21
GLDBRAN3	0
GLGC	0
GLNS_copy1	0
GLNTRAT	0
GLNTRS	0
GLNtex	0
GLU5K	0.0561466
GLUCYS_copy1	0
GLUDxi	-1.75997
GLUDy	0
GLUNpp	0
GLUPRT	0.0884861
GLUR	-0.144782
GLUSy	0
GLUTARt2rpp	0
GLUTARtex	0
GLUTCOADHc	0
GLUTRR	0.00152181
GLUTRS	0.00152181
GLUabcpp	0
GLUt2rpp	0
GLUt4pp	0
GLUtex	0
GLXCL	0
GLXO3r	0
GLYALDDr	0
GLYALDtex	0
GLYALDtpp	0
GLYBACT1r	0
GLYBCOAT	0
GLYBabcpp	0
GLYBt2pp	0
GLYBtex	0
GLYBti4pp	0
GLYCAt2rpp	0
GLYCAtex	0
GLYCK	0
GLYCL	0
GLYCLTDx	0
GLYCLTDy	0
GLYCLTt2rpp	0
GLYCLTt4pp	0
GLYCLTtex	0
GLYCOLDHpp	0
GLYCOLtex	0
GLYCTO1	0.000190226
GLYCtex	0
GLYCtpp	-0.00105989
HPYRRx	0
GLYGLNabcpp	0
GLYGLNtex	0
GLYGLUabcpp	0
GLYGLUtex	0
GLYGLYabcpp	0
GLYGLYtex	0
GLYK	0.00105989
GLYMETabcpp	0
GLYMETtex	0
GLYO1	0
GLYOX	0
GLYPHEabcpp	0
GLYPHEtex	0
GLYSERabcpp	0
GLYSERtex	0
GLYTRS	0
GLYabcpp	0
GLYt2pp	0
GLYt4pp	0
GLYtex	0
GMAND	0
GMHEPAT	0.00370898
GMHEPK	0.00370898
GMHEPPA	0.00370898
GMPS2	0.0493157
GND	0.294376
GNK	2.21
GNNUC	0
GPDDA2	0
GPDDA4	0
GPTNH	0
GRTT	0.000106842
GRXR	0
GTHOr	0
GTHPi	0
GTHRDHpp	0
GTHRDabc2pp	0
GTHS	4.75565e-05
GTPCI	0.000237783
GTPCII2	0.00014267
GTPDPDP	0
GTPDPK	0
GTPHs	0
GTR1_kt	0
GTR2_kt	0
GUACYC	0
GUAD	0
GUAPRT	0
GUAt2pp	0
GUAtex	0
GUDACabcpp	0
GUDACtex	0
GUDBUTNAH	0
GUDPTNabcpp	0
GUDPTNtex	0
H2CO3D	0.500931
H2CO3D2	-0.500931
H2O2tex	0
H2Otex	-10.2621
H2Otpp	-12.4774
H2SO	0
H2St1pp	0
H2Stex	0
HACD10i	0
HACD11i	0
HACD12i	0
HACD13i	0
HACD14i	0
HACD15i	0
HACD16i	0
HACD17i	0
HACD18i	0
HACD19i	0
HACD1i	0
HACD20i	0
HACD21i	0
HACD22i	0
HACD23i	0
HACD24i	0
HACD25i	0
SBO3tex	0
HACD26i	0
HACD27i	0
HACD28i	0
HACD29i	0
HACD2i	0
HACD30i	0
HACD31i	0
HACD32i	0
HACD33i	0
HACD3i	0
HACD4i	0
HACD5i	0
HACD6i	0
HACD7i	0
HACD8i	0
HACD9	0
HVCD	0
HADPCOADH3	0
HAT40tex	0
HAT40tpp	0
HATBH	0
HBZOPT	4.75565e-05
HCO3E	0
HCYSMT	0
HCYSMT2	0
HCYStabcpp	0
HCYStex	0
HDCAtexi	0
HDCEAtexi	0
CTECOAI7	0
HEMEOS	4.75565e-05
HEPCT	0.00185449
HEPK1_kt	0.00185449
HEPK2_kt	0.00185449
HEPK3_kt	0.00185449
HEPT1_kt	0.00185449
HEPT2_kt	0.00185449
HEX1	0
HG2t3pp	0
HG2tex	0
HG2tppi	0
HGENTISt2pp	0
HGENTIStex	0
HGNTOR	0
HIBDkt	0
HISDr	0
HISGLYabcpp	0
HISGLYtex	0
HISHISabcpp	0
HISHIStex	0
HISTD	0.0269321
HISTP	0.0269321
HISTRS	0
HISabcpp	0
HISt2rpp	0
HIStex	0
HIUH_c	0
HMBS	0.000190226
HMGL	0
HMPK1	0
HMSD	0
HMSD2	0
HMSH	0
HMSH2	0
HMSH3	0
HOMt2pp	0
HOMtex	0
HOMtpp	0
HOPNTAL	0
HOPNTAL2	0
HOXG	0
HPAtexi	0
HPPK	0
HPYRI	0
HPYRRy	0
HSDy	-0.0261143
HSERTA	0.0261143
HSK	0
HSTPT	0.0269321
HXAND	0
HXANt2pp	0
HXAtex	0
HXPRT	0
HYGBDIAS	4.75565e-05
HYXNtex	0
Htex	-2.08777
I2FE2SR	4.75565e-05
I2FE2SS2fdx	9.51131e-05
I2FE2SSfdx	9.51131e-05
I2FE2ST	4.75565e-05
I4FE4SRfdx	9.51131e-05
I4FE4ST	9.51131e-05
ICDHyr	0.823666
ICITt4pp	0
ICITt_kt	0
ICITtex	0
ICL	0.500315
ICYSDS	0.000713348
IG3PS	0.0269321
IGPDH	0.0269321
IGPS	0.0165471
ILEDHr_1	0
ILETA	-0.0521525
ILETRS	0
ILEabcpp	0
ILEt2rpp	0
ILEtex	0
IMPC	-0.115371
IMPD	0.0493157
IND3ACtex	0
IND3ACtpp	0
INDOLEt5	0
INDOLEt6	0
INDOLEtex	0
INDOLEtpp	0
INSH	0
INStex	0
IPDDI	0.000106842
IPDPS	0.000652143
IPMD	0.13409
IPPMIa	-0.13409
IPPMIb	-0.13409
IPPS	0.13409
ISETACabcpp	0
ISETACtex	0
ISOAML	0
IVCS	0
IZPN	0
KARA1	-0.217177
KARA2	0.0521525
KAS14	0.0605493
KAS15	0
KAT1	0
KAT10	0
KAT11	0
KAT12	0
KAT13	0
KAT14	0
KAT15	0
KAT16	0
KAT17	0
KAT18	0
KAT19	0
ACACT11	0
KAT20	0
KAT21	0
KAT22	0
KAT23	0
KAT24	0
KAT25	0
KAT26	0
KAT27	0
KAT28	0
KAT29	0
ACACT8	0
KAT30	0
KAT31	0
KAT32	0
ACACT13	0
ACACT10	0
ACACT9	0
ACACT12	0
ACACT8r	0
VCACT	0
KDOCT2	0.00370898
KDOPP	0.00370898
KDOPS	0.00370898
Kabcpp	0
Kt2pp	0.0338033
Kt3pp	0
Ktex	0.0338033
LALALGLUtex	0
LALGP	0
LCADi	0
LCTSt3ipp	0
LDH_D	0
LDH_D2	0
LLEUDr	0
LEULEUabcpp	0
LEULEUtex	0
LEUTA	-0.13409
LEUTRS	0
LEUabcpp	0
LEUt2rpp	0
LEUtex	0
LGTHL	0
LIPAH	0.00185449
LIPOCT	4.75565e-05
LIPOS	4.75565e-05
LNLCtexi	0
LPADSS2_1	0.00185449
LPCOXc	0
LPLIPAL1E160pp	0
LPLIPAL1E161pp	0
LPLIPAL1E180pp	0
LPLIPAL1E181d11pp	0
LPLIPAL1G160pp	0
LPLIPAL1G161pp	0
LPLIPAL1G180pp	0
LPLIPAL1G181d11pp	0
LPSALAT	0.00185449
LPSGTR1_kt	0.00185449
LPSGTR2_kt	0.00185449
LPSGTR3_kt	0.00185449
LPSGTR4_kt	0.00185449
LSERDHr	0.0539364
LTDCL	0
LYSDC	0
LYSMO	0
LYSRC	0
LYSTRS	0
LYSabcpp	0
LYStex	0
L_LACD2	0
L_LACt2rpp	0
L_LACtex	0
MACACI	0
MACCOAT	0
MACPD	0
MAGLIPA160ex	0
MAGLIPA180ex	0
MAGLIPA181d9ex	0
MAGLIPA182d9d12ex	0
MAK	0
MALCOAMT	4.75565e-05
MALDt2_2pp	0
MALDtex	0
MALEI	0
MALS	0.500506
MALTT	0
MALt2_2pp	0
MALtex	0
MAN1PT2	0
MAN6PI	0
MANE	0
MANabcpp	0
MANtex	0
MBCOAi	0
MCBTFR1	0
MCBTFR2	0
MCBTFUexs	0
MCBTFabcpp	0
MCBTFtex	0
MCBTFtonex	0
MCBTFtpp	0
MCCC	0
MCITD	0
MCITL2	0
MCITS	0
MCOATA	0.412439
MCSNAH	0
MCSNtex	0
MCSNtpp	0
MCTP1App	0.00238508
MCTP1Bpp	0.000422038
MCTP2App	1.4075e-05
MDDCP1pp	0.000627192
MDDCP2pp	1.4075e-05
MDDCP3pp	0
MDDCP4pp	0.00168836
MDDCP5pp	0
MDDEP1pp	0
MDDEP2pp	0
MDDEP3pp	0.00168836
MDDEP4pp	0
MDH	1.79021
MDH2	0
MDNTHAep	0
ME2	0
MECDPDH5	0.000652143
MECDPS_copy1	0
MELIBt3ipp	0
MEOHtex	0
MEOHtrpp	0
MEPCT	0.000652143
METAT	0.00117484
METDabcpp	0
METGL	0
METOX1s	0
METOX2s	0
METS	0.0270514
METSOXR1	0
METSOXR2	0
METTRS	0
METabcpp	0
METtex	0
MG2tex	0.00150219
MG2tpp	0.00150219
MG2uabcpp	0
MGCH	0
MI1PP	0
MICITDr	0
MLDCP1App	6.95221e-05
MLDCP1Bpp	0
MLDCP2App	0
MLDCP2Bpp	0
MLDCP3App	0.000422038
MLDEP1pp	0.000422038
MLDEP2pp	0
MLTGY1pp	0
MLTGY2pp	0
MLTGY3pp	0
MLTGY4pp	0
MMETt2pp	0
MMETtex	0
MMSAD3	0
MMTSAO	0
MN2t3pp	0
MNabc_1	0.000600748
MNtex	0.000600748
MOADSUx	0.000285339
MOAT2_kt	0.00185449
MOAT_kt	0.00185449
MOBDabcpp	0
MOBDtex	0
MOCOS	9.51131e-05
MOGDS	4.75565e-05
MOHMT	0.000122623
MOTH1	0
MOTS1	0
MPTAT	0.00014267
MPTG	0.00282119
MPTG2	1.4075e-05
MPTS	0.00014267
MPTSS	0.000285339
MSO3abcpp	0
MSO3tex	0
MSULR	0
MTHFC	0.203904
MTHFD	0.203904
MTHFR2	0.0270989
MTI	0
MTOLDOX	0
MTRI	0
MUCCYCI	0
MUCCY_kt	0
MUCLI	0
MXMO	0
MXYLt5	0
MXYLt6	0
M_XYLtpp	0
M_Xylt1	0
NACHY	0
NACODA	0
NACt1pp	0
NACtex	0
NADDP	0
NADH16pp	5.29171
NADH5	0
NADHPO	0
NADK	9.51131e-05
NADN	0
NADPHQR2	0
NADS1	0.000485375
NADTRHD	0
NAMNPP	4.75565e-05
NAt3_1p5pp	0
NAt3pp_copy1	0
NAt3_2pp	0
NAt3pp_copy2	0.0380124
NAtex	0.000751095
NBAHH_ir	0
NCBMPTSabcpp	0
NCBMPTStex	0
NDPK1	0.111703
NDPK2	0.0925813
NDPK3	0.0273555
NDPK4	0.0023147
NDPK5	-1.28608
NDPK6	0
NDPK7	0.00367017
NDPK8	0.00230404
NFMLDF	0
NFORGLUAH2	0
NH4t3pp	0
NH4tex	2.26995
NH4tpp	2.26995
NI2t3pp	0
NI2t4pp	0
NI2tex	0.000600748
NI2tpp	0.000600748
NI2uabcpp	0
NMNAT	0
NMNDA	0
NMNN	0
NMTHDA	0
NNATr	0.000485375
NNDMBRT	4.75565e-05
NNDPR	0.000485375
NO2t2rpp	0
NO2tex	0
NO3t2pp	0
NO3abcpp	0
NO3tex	0
NODOx	0
NODOy	0
NONAtexi	0
NOtex	0
NOtpp	0
NTD1	0
NTD10	0
NTD10pp	0
NTD11	0
NTD11pp	0
NTD12	0
NTD12pp	0
NTD1pp	0
NTD2	0.000122623
NTD2pp	0
NTD3	0
NTD3pp	0
NTD4	0
NTD4pp	0
NTD5	0
NTD5pp	0
NTD6	0
NTD6pp	0
NTD7	0
NTD7pp	0
NTD8	0
NTD8pp	0
NTD9	0
NTD9pp	0
NTP1	0
NTP10	0
NTP3	0
NTP5	0
NTPP1	0
NTPP10	0
NTPP11	0
NTPP2	0
NTPP3	0
NTPP4	0
NTPP5	0
NTPP6	0
NTPP7	0
NTPP8	0
NTPP9	0
NTPTP1	0
NTPTP2	0
NITR	0
NTRIR2x	0
O2tex	4.31765
O2tpp	4.31686
OAADC	0
OAAt2_2pp	0
OAAtex	0
OARGDC	0
OARGabcpp	0
OARGtex	0
OBDHc	0
OCAALD	0
OCBT2i	0
OCBT	0.0755469
OCDCAtexi	0
OCDCEAtexi	0
OCOAT1	0
OCOAT4	0
OCTAtex	0
OCTDPS	4.75565e-05
CTECOAI8	0
OGMEACPD	4.75565e-05
OGMEACPR	4.75565e-05
OGMEACPS	4.75565e-05
5HPUDICDC_c	0
OHCUDC2	0
OHPBAT	4.75565e-05
OHPHM	4.75565e-05
PANTS	0.000122623
OIVD1r	0
OIVD2	0
OIVD3	0
OMAHY	0
OMAIS	0
OMBZLM	4.75565e-05
OMCDC	0.13409
OMMBLHX	4.75565e-05
OMPDC	0.0707243
OMPHHX	4.75565e-05
OP4ENH	0
OP4ENH2	0
OPAH	0
OPHBDC	4.75565e-05
OPHHX	4.75565e-05
OPMEACPD	4.75565e-05
OPMEACPR	4.75565e-05
OPMEACPS	4.75565e-05
ORN5O	4.75565e-05
ORNCD	0
ORNDC	0.0070951
ORNabcpp	0
ORNtex	0
OROTt2_2pp	0
OROTtex	0
ORPT	-0.0707243
OSKTabcpp	0
OSKTpp	0.00185449
OXAtpp	0
OXCOAHDH	0
OXDHCOAT	0
OXFOtex	0
OXOADLR	0
OXOAEL	0
OXPTNDH	0
OXYLt5	0
OXYLt6	0
O_XYLtppi	0
O_Xylt1	0
P5CD	0
P5CR	0.0561466
PA120abcpp	0
PA160abcpp	0
PA161abcpp	0
PA180abcpp	0
PA181abcpp	0
PACALDtex	0
PACALtabcpp	0
PACCOAE	0
PACCOAL	0
PACt3	0
PACt1	0
PALDO2	0
PALDP	0
PALGSKT	0
PPAt4pp	0
PAPA120	0
PAPA140	0
PAPA141	0
PAPA160	0
PAPA161	0
PAPA180	0
PAPA181	0
PAPPT3	0.00565646
PAPSR	0
PAPSR2	0
PB2abcpp	0
PB2t5	0
PB2t6	0
PB2tex	0
PB2tpp	0
PC	0
PC11M	4.75565e-05
PC17M	4.75565e-05
PC20M	4.75565e-05
PC6AR	4.75565e-05
PC6YM	4.75565e-05
PC8XM	4.75565e-05
PCADYOX	0
PDE1	0
PDE4	0
PDH	2.55166
PDHa	0
PDHbr	0
PDHcr	0
PDX5POi	4.75565e-05
PDX5PS	4.75565e-05
PE120abcpp	0
PE140abcpp	0
PE141abcpp	0
PE160abcpp	0
PE161abcpp	0
PE180abcpp	0
PE181abcpp	0
PEAL2tabc	0
PEALtabc	0
PEALtex	0
PEAMNO2pp	0
PEAMNtex	0
PEAOpp	0
PEAtabcpp	0
PENTSOtex	0
PERD	4.75565e-05
PETNT161_kt	0.00185449
PETNT181_kt	0
PG120abcpp	0
PG140abcpp	7.67729e-06
PG141abcpp	0
PG160abcpp	0.000246526
PG161abcpp	0.00122538
PG180abcpp	8.18911e-05
PG181abcpp	0.00055831
PGAMT	-0.0168764
PGCD	0.397459
PGI	-0.00741797
PGK	-1.86974
PGL	0
PGLCNDH	0
PGLYCP	0
PGM	-1.47228
PGMT	-0.00741797
PGP120abcpp	0
PGP140abcpp	0
PGP141abcpp	0
PGP160abcpp	0
PGP161abcpp	0
PGP180abcpp	0
PGP181abcpp	0
PGPP120	0
PGPP120pp	0
PGPP140	3.71069e-05
PGPP140pp	0
PGPP141	0
PGPP141pp	0
PGPP160	0.00117505
PGPP160pp	0
PGPP161	0.00588677
PGPP161pp	0
PGPP180	0.000390902
PGPP180pp	0
PGPP181	0.00266082
PGPP181pp	0
PGSA120	0
PGSA140	3.71069e-05
PGSA141	0
PGSA160	0.00117505
PGSA161	0.00588677
PGSA180	0.000390902
PGSA181	0.00266082
PHADPC100	0
PHADPC101	0
PHADPC120	0
PHADPC121	0
PHADPC121d6	0
PHADPC140	0
PHADPC141	0
PHADPC141d5	0
PHADPC142	0
PHADPC40	0
PHADPC50	0
PHADPC60	0
PHADPC70	0
PHADPC80	0
PHADPC90	0
PHADPCP100	0
PHADPCP40	0
PHADPCP50	0
PHADPCP60	0
PHADPCP70	0
PHADPCP80	0
PHADPCP90	0
PHADPCT40	0
PHADPCT60	0
PHAP2C100	0
PHAP2C101	0
PHAP2C120	0
PHAP2C121	0
PHAP2C121d6	0
PHAP2C140	0
PHAP2C141	0
PHAP2C141d5	0
PHAP2C142	0
PHAP2C60	0
PHAP2C80	0
PHAPC40	0
PHAPC50	0
PHAPC70	0
PHAPC90	0
PHAPCP100	0
PHAPCP40	0
PHAPCP50	0
PHAPCP60	0
PHAPCP70	0
PHAPCP80	0
PHAPCP90	0
PHAPCT40	0
PHAPCT60	0
PHEDCAtexi	0
PHEHPAtexi	0
PHEHXAtexi	0
PHEME2abcpp	0
PHEMEabcpp	0
PHEMEtiex	0
PHEMEtonex	0
PHENONAtexi	0
PHEOCTAtexi	0
PHEPTtexi	0
PHETA1	-0.0407404
PHETHPTOX3	0
PHETRS	0
PHEt2rpp	0
PHEtex	0
PHNACH	0
PHPYRtex	0
PHPYRtpp	0
PIt2rpp	0.198022
PIt7ipp	0
PItex	0.196168
PIuabcpp	0
PLCTI1	0
PLCTI2	0
PLCTI3	0
PLCTI4	0
PLCTI5	0
PLCTI6	0
PLIPA1E160pp	0
PLIPA1E161pp	0
PLIPA1E180pp	0
PLIPA1E181d11pp	0
PLIPA1G160pp	0
PLIPA1G161pp	0
PLIPA1G180pp	0
PLIPA1G181d11pp	0
PLIPA2E160pp	0
PLIPA2E161pp	0
PLIPA2E180pp	0
PLIPA2E181d11pp	0
PLIPA2G160pp	0
PLIPA2G161pp	0
PLIPA2G180pp	0
PLIPA2G181d11pp	0
PLPSLpp	0.00185449
PLPSabctex	0.00185449
PMANM	0
PMDPHT	0.00014267
PMEACPE	4.75565e-05
PMPK	4.75565e-05
PNTK	0.000122623
PNTOt4pp	0
PNTOtex	0
PPA	0
PPA2	0
PPBNGS	0.000760905
PPC	0
PPCDC	0.000122623
PPCK	0
PPCSCT	0
PPGPPDP	0
AROAT	0
PPItex_1	0
PPIuabcpp	0
PPK2	-4.75565e-05
PPK50_B	0
PPK50r	0
PPK	-0.777767
PPM	-0.203243
PPNCL2	0.000122623
PPND	0.0290338
PPNDH	0.0407404
PPPGO	9.51131e-05
PPRDNDH	0
PPS	0
PPYRDC	0
PQQAC	4.75565e-05
PQQFEP	4.75565e-05
PQQH2S	4.75565e-05
PQQH2tpp	0
PQQtpp	0
PRAIS	0.0884861
PRAIi_copy1	0
PRAMPC_copy1	0
PRASCSi_copy1	0
PRATPP	0.0269321
PRFGS	0.0884861
PRMICI_copy1	0
PROD2	0
PROGLYabcpp	0
PROGLYtex	0
PROTRS	0
PROabcpp	0
PROt2rpp	0
PROt4pp	0
PROtex	0
PRPPS	0
PSCVT_copy1	0
PSD120	0
PSD140	5.35278e-05
PSD141	0
PSD160	0.0016809
PSD161	0.010292
PSD180	0.000559163
PSD181	0.00380559
PSERT	0.397459
PSP_L	0.397459
PSSA120	0
PSSA140	5.35278e-05
PSSA141	0
PSSA160	0.0016809
PSSA161	0.010292
PSSA180	0.000559163
PSSA181	0.00380559
PTA2	0
PTAr	0
PTAtex	0
PTOLDOX	0
PTPATi	0
PTRCTA	0
PTRCTA2	0
PTRCabcpp	0
PTRCt2pp	0
PTRCtex	0
PTSLAtexi	0
PUTA3	0
PXMO	0
PXYLt5	0
PXYLt6	0
PYAM5PO	0
PYDAMK	0
PYDAMtex	0
PYDAMtpp	0
PYDXK	0
PYDXNK	0
PYK	0
PYNP2r	0.000122623
PYOVD2tex	4.75565e-05
PYOVDM1	4.75565e-05
PYOVDM2	4.75565e-05
PYOVDtex	0
PYRDOX	0
PYRZAM	0
PYRt2rpp	0
PYRtex	0
P_XYLtpp	0
P_Xylt1	0
QOR1	0
QOR2	0
QOR3	0
QUEA1	0
QUEA2	0
QUEA3	0
QUIDH	0
QUIDHy	0
QUIN2tex	0
QUINtpp	0
QULNS	0.000485375
R05219	4.75565e-05
R15BPK	0.203365
R1PK	0.203365
RBFK	9.51131e-05
RBFSa	0.000285339
RBFSb	0.00014267
RBK	0
RDXR	0
RECOAH10	0
RECOAH11	0
RECOAH12	0
RECOAH13	0
RECOAH14	0
RECOAH15	0
RECOAH16	0
RECOAH17	0
RECOAH19	0
RECOAH2	0
RECOAH20	0
RECOAH21	0.0077933
RECOAH22	0
RECOAH23	0
RECOAH24	0
RECOAH25	0
RECOAH26	0
RECOAH3	0
RECOAH4	0
RECOAH5	0
RECOAH6	-0.0077933
RECOAH7	0
RECOAH8	0
RECOAH9	0
REPHACCOAI	0
RHA100tex	0
RHA100tpp	0
RHA101tex	0
RHA101tpp	0
RHA120tex	0
RHA120tpp	0
RHA121d6tex	0
RHA121d6tpp	0
RHA121tex	0
RHA121tpp	0
RHA140tex	0
RHA140tpp	0
RHA141d5tex	0
RHA141d5tpp	0
RHA141tex	0
RHA141tpp	0
RHA142tex	0
RHA142tpp	0
RHA160tex	0
RHA160tpp	0
RHA40tex	0
RHA40tpp	0
RHA50tex	0
RHA50tpp	0
RHA60tex	0
RHA60tpp	0
RHA70tex	0
RHA70tpp	0
RHA80tex	0
RHA80tpp	0
RHA90tex	0
RHA90tpp	0
RHACOAE100	0
RHACOAE120	0
RHACOAE121	0
RHACOAE121d6	0
RHACOAE140	0
RHACOAE141	0
RHACOAE141d5	0
RHACOAE142	0
RHACOAE160	0
HBRCH	0
RHACOAE50	0
RHACOAE60	0
RHACOAE70	0
RHACOAE80	0
RHACOAE90	0
RHACOAEP100	0
RHACOAEP101	0
RHACOAEP40	0
RHACOAEP50	0
RHACOAEP60	0
RHACOAEP70	0
RHACOAEP80	0
RHACOAEP90	0
RHACOAET40	0
RHACOAET60	0
RHACOAR100	0
RHACOAR101	0
RHACOAR120	0
RHACOAR121d5	0
RHACOAR121d6	0
RHACOAR140	0
RHACOAR141d5	0
RHACOAR141d7	0
RHACOAR142	0
RHACOAR60	0
RHACOAR70	0
RHACOAR80	0
RHACOAR90	0
RHACOARP100	0
RHACOARP40	0
RHACOARP50	0
RHACOARP60	0
RHACOARP70	0
RHACOARP80	0
[truncated: 928 more rows]
