# Supplementary material for: Model of metabolism and gene expression predicts proteome allocation in Pseudomonas putida
Source: NPJ Syst Biol Appl. 2025 May 24;11:55. doi: 10.1038/s41540-025-00521-1 (PMC12103522; doi:10.1038/s41540-025-00521-1)
Supplement: Supplementary file 5 — Supplementary Data 2 [file 41540_2025_521_MOESM5_ESM.xlsx]

## Sheet: Constraints
	0
EX_ca2_e	-100
EX_cl_e	-100
EX_cobalt2_e	-100
EX_cu2_e	-100
EX_fe2_e	-100
EX_glc__D_e	-5
EX_h2o_e	-100
EX_h_e	-100
EX_k_e	-100
EX_mg2_e	-100
EX_mn2_e	-100
EX_mobd_e	-100
EX_na1_e	-100
EX_nh4_e	-100
EX_ni2_e	-100
EX_o2_e	-100
EX_pi_e	-100
EX_sel_e	-100
EX_so4_e	-100
EX_tungs_e	-100
EX_zn2_e	-100

## Sheet: ME-model simulations
	fluxes	reduced_costs
biomass_dilution	0.425933	-1.06469
protein_biomass_to_biomass	0.184826	-7.51136e-35
mRNA_biomass_to_biomass	0.00104393	1.2396e-34
tRNA_biomass_to_biomass	0.00630606	-1.15567e-34
rRNA_biomass_to_biomass	0.0449645	0
ncRNA_biomass_to_biomass	0	-1.48173e-34
tmRNA_biomass_to_biomass	0	-1.48173e-34
DNA_biomass_to_biomass	0.0214295	-1.48173e-34
lipid_biomass_to_biomass	0.0491356	-1.48173e-34
constituent_biomass_to_biomass	0.0138754	-1.48173e-34
prosthetic_group_biomass_to_biomass	0.000387088	-1.07813e-34
peptidoglycan_biomass_to_biomass	0	-1.48173e-34
DM_5drib_c	0.000288094	0
DM_amob_c	9.81275e-05	0
DM_C100aPHA_c	0	-0.277849
DM_C100pPHA_c	0	-0.364356
DM_C101PAH_c	0	-0.26866
DM_C120aPHA_c	0	-0.340063
DM_C121aPHA_c	0	-0.33086
DM_C121d6PHA_c	0	-0.321443
DM_C140aPHA_c	0	-0.398484
DM_C141aPHA_c	0	-0.393068
DM_C141d5PHA_c	0	-0.381969
DM_C142PHA_c	0	-0.368862
DM_C40aPHA_c	0	-0.0857803
DM_C40atPHA_c	0	-0.004138
DM_C40pPHA_c	0	-0.205987
DM_C50aPHA_c	0	-0.109301
DM_C50pPHA_c	0	-0.0514288
DM_C60aPHA_c	0	-0.153428
DM_C60atPHA_c	0	-0.0569078
DM_C60pPHA_c	0	-0.258775
EX_12dgr160_e	0	-0.973344
EX_12dgr180_e	0	-1.07895
EX_13dampp_e	0	-0.0755138
EX_15dap_e	0	-0.142897
EX_1ag160_e	0	-0.522252
EX_1ag180_e	0	-0.575055
EX_1ag181d9_e	0	-0.569686
EX_1ag182d9d12_e	0	-0.545355
EX_25dkglcn_e	0	-0.0949147
EX_26dap__M_e	0	-0.145677
EX_AEP_e	0	-0.0656246
EX_2ddglcn_e	0	0
EX_2dhglcn_e	0	-0.104118
EX_2m35mdntha_e	0	0
EX_34dhbz_e	0	-0.105603
EX_34dhcinm_e	0	-0.148907
EX_34dhphe_e	0	-1.26993e-05
EX_35dnta_e	0	0
EX_3h4atb_e	0	-0.00551343
EX_3mb_e	0	-0.118557
EX_btd_RR_e	0	-0.117131
EX_btn_e	0	-0.789882
EX_butso3_e	0	0
EX_bz_e	0	-0.105683
EX_ca2_e	-6.71901e-10	0
EX_carn_e	0	-0.208427
EX_catechol_e	0	-0.10564
EX_cbi_e	0	-1.34991
EX_cbl1_e	0	-1.81883
EX_cd2_e	0	-0.0555262
EX_cell4_e	0	-0.458885
EX_cgly_e	0	-0.122524
EX_chol_e	0	-0.116176
EX_chols_e	0	-0.11213
EX_chor_e	0	-0.208479
EX_cinnm_e	0	0
EX_cit_e	0	-0.0939213
EX_cl_e	0	0
EX_cm_e	0	0
EX_cmcbtt_e	0	-0.00209279
EX_co2_e	11.6847	0
EX_co_e	0	-0.884247
EX_cobalt2_e	-9.73312e-05	0
EX_confrl_e	0	-0.175203
EX_creat_e	0	-0.055735
EX_crn_e	0	-0.137015
EX_cro2_e	0	0
EX_cro4_e	0	0
EX_crtn_e	0	-0.0503273
EX_csn_e	0	-0.0816447
EX_cu2_e	-8.10637e-05	0
EX_cu_e	0	0
EX_cyan_e	0	0
EX_cys__D_e	0	-0.0899966
EX_cys__L_e	0	-0.0955046
EX_dag181d9_e	0	-1.06821
EX_dag182d9d12_e	0	-1.01955
EX_dca_e	0	-0.277716
EX_ddca_e	0	-0.339888
EX_dgudbutn_e	0	-0.120965
EX_dmanur_e	0	-4.49771e-05
EX_dmgly_e	0	-0.0765437
EX_dmso2_e	0	-0.0392151
EX_dopa_e	0	0
EX_ecto__L_e	0	-0.116072
EX_enter_e	0	0
EX_etha_e	0	-0.0590657
EX_ethso3_e	0	-0.0605915
EX_etoh_e	0	-0.0696367
EX_fald_e	0	-0.0184263
EX_fcmcbtt_e	0	0
EX_fe2_e	-0.000982261	0
EX_fe3_e	0	0
EX_fe3dcit_e	0	-0.189221
EX_fe3mcbtt_e	0	0
EX_fe3pyovd_e	0	-0.0054455
EX_fe3pyovd_kt_e	0	-0.586102
EX_fecrm_e	0	0
EX_fecrm_un_e	0	0
EX_feenter_e	0	0
EX_feoxam_e	0	0
EX_feoxam_un_e	0	0
EX_fer_e	0	-0.158127
EX_for_e	0	-0.00921566
EX_fru_e	0	-0.124214
EX_fum_e	0	-0.0621006
EX_ga_e	0	-0.100358
EX_galct__D_e	0	-0.092624
EX_galur_e	0	-0.100486
EX_glc__D_e	-5	-0.114724
EX_glcn_e	0	-0.109422
EX_glcr_e	0	-0.0926148
EX_glcur_e	0	-0.100484
EX_gln__L_e	0	-0.0926596
EX_glu__L_e	0	-0.0926264
EX_glutar_e	0	-0.0870542
EX_gly_e	0	-0.0310951
EX_glyald_e	0	-0.0619609
EX_glyb_e	0	-0.0990564
EX_glyc__R_e	0	-0.0527588
EX_glyc_e	0	-0.0711605
EX_glyclt_e	0	-0.0238492
EX_glycol_e	0	-0.0302189
EX_glygln_e	0	-0.126569
EX_glyglu_e	0	-0.121007
EX_glygly_e	0	-0.0594635
EX_glymet_e	0	-0.1922
EX_glyphe_e	0	-0.244717
EX_glyser_e	0	-0.08134
EX_gua_e	0	-0.102398
EX_gudac_e	0	-0.0297093
EX_gudptn_e	0	-0.102779
EX_h2o2_e	0	-4.20746e-06
EX_h2o_e	23.1545	0
EX_h2s_e	0	-0.0410995
EX_h_e	3.98892	0
EX_hco3_e	0	0
EX_hcys__L_e	0	-0.128593
EX_hdca_e	0	-0.451088
EX_hdcea_e	0	-0.445719
EX_hg2_e	0	-0.00136948
EX_hgentis_e	0	-0.133153
EX_his__L_e	0	-0.134101
EX_hisgly_e	0	-0.162472
EX_hishis_e	0	-0.26548
EX_hom__L_e	0	-0.0887572
EX_hpta_e	0	-0.161915
EX_hxa_e	0	-0.153293
EX_hxan_e	0	-0.0992021
EX_icit_e	0	-0.0939394
EX_ile__L_e	0	-0.157456
EX_ind3ac_e	0	-0.251196
EX_indole_e	0	-0.206087
EX_ins_e	0	0
EX_isetac_e	0	-0.0332059
EX_k_e	-8.18709e-06	0
EX_lac__D_e	0	-0.0566317
EX_lac__L_e	0	-0.0527923
EX_leu__D_e	0	-0.134517
EX_leu__L_e	0	-0.14247
EX_leuleu_e	0	-0.282258
EX_lnlc_e	0	-0.474191
EX_lpspput_e	0	-3.73097
EX_lys__D_e	0	-0.144274
EX_lys__L_e	0	-0.144329
EX_m_xyl_e	0	-0.149764
EX_mal__D_e	0	0
EX_mal__L_e	0	-0.0621072
EX_man_e	0	-0.113929
EX_manur_e	0	0
EX_mcbtt_e	0	-0.00209279
EX_meoh_e	0	-0.0276252
EX_met__L_e	0	-0.159744
EX_mg2_e	-0.00656176	0
EX_mmet_e	0	-0.193609
EX_mn2_e	-2.77124e-05	0
EX_mobd_e	-0.00138982	0
EX_mso3_e	0	-0.040576
EX_na1_e	0	0
EX_nac_e	0	-0.120272
EX_nh4_e	-4.67039	0
EX_ni2_e	0	0
EX_no2_e	0	0
EX_no3_e	0	-0.0045981
EX_no_e	0	0
EX_nona_e	0	-0.214688
EX_o2_e	-10.6295	0
EX_o_xyl_e	0	0
EX_oaa_e	0	-0.0528946
EX_ocdca_e	0	-0.50389
EX_ocdcea_e	0	-0.498521
EX_octa_e	0	-0.215499
EX_orn__D_e	0	-0.107244
EX_orn_e	0	-0.120908
EX_orot_e	0	-0.0637344
EX_oxa_e	0	0
EX_5g2oxpt_e	0	-0.121364
EX_p_xyl_e	0	-0.132798
EX_pac_e	0	-0.153005
EX_pacald_e	0	-0.156784
EX_pb2_e	0	0
EX_pea_e	0	-0.159385
EX_peamn_e	0	-0.15939
EX_pentso3_e	0	0
EX_phe__D_e	0	-0.216346
EX_phe__L_e	0	-0.21635
EX_phedca_e	0	-0.364181
EX_phehpa_e	0	-0.104061
EX_phehxa_e	0	-0.258602
EX_pheme_e	0	-0.865298
EX_phenona_e	0	-0.156851
EX_pheocta_e	0	-0.311393
EX_phept_e	0	-0.0512703
EX_phpyr_e	0	-0.20709
EX_pi_e	-0.328224	0
EX_pnto__R_e	0	-0.21935
EX_ppa_e	0	-0.0564216
EX_ppi_e	0	-0.00132002
EX_prealg_MG_14_e	0	-6.50519e-05
EX_prealg_MG_23_e	0	-6.50519e-05
EX_prealg_MG_32_e	0	-6.50519e-05
EX_prealg_MG_41_e	0	-6.50519e-05
EX_prealginate_G_e	0	-6.50519e-05
EX_pro__D_e	0	-0.107234
EX_pro__L_e	0	-0.115178
EX_progly_e	0	-0.14357
EX_pta_e	0	-0.10914
EX_ptrc_e	0	-0.119583
EX_ptsla_e	0	-0.49849
EX_pydam_e	0	-0.179224
EX_pyovd_e	0	-0.0054455
EX_pyovd_kt_e	0	-0.586102
EX_pyr_e	0	-0.0474471
EX_quin_e	0	-0.148803
EX_rib__D_e	0	-0.0947403
EX_sbo3_e	0	0
EX_sel_e	0	0
EX_ser__D_e	0	-0.0488665
EX_ser__L_e	0	-0.0529768
EX_sheme_e	0	-0.947048
EX_skm_e	0	-0.148778
EX_so2_e	0	0
EX_so3_e	0	-0.0106638
EX_so4_e	-0.0922816	0
EX_spmd_e	0	-0.181705
EX_succ_e	0	-0.0673864
EX_sulfac_e	0	-0.0253725
EX_tag160_e	0	-1.42444
EX_tag180_e	0	-1.58284
EX_tag181d9_e	0	-1.56674
EX_tag182d9d12_e	0	-1.49375
EX_taur_e	0	-0.0439289
EX_tcynt_e	0	-0.0291534
EX_thr__L_e	0	-0.0915054
EX_thym_e	0	-0.122406
EX_tmanur_e	0	0
EX_tnt_e	0	0
EX_tol_e	0	-0.116201
EX_trp__L_e	0	-0.257741
EX_tsul_e	0	-0.0371266
EX_ttdca_e	0	-0.398309
EX_ttdcea_e	0	-0.39294
EX_ttrcyc_e	0	0
EX_tungs_e	0	0
EX_tyr__D_e	0	-0.203263
EX_tyr__L_e	0	-0.207146
EX_ura_e	0	-0.0692434
EX_urea_e	0	-0.00272745
EX_uri_e	0	-0.174953
EX_vacc_e	0	-0.498479
EX_val__D_e	0	-0.105451
EX_val__L_e	0	-0.113403
EX_vanln_e	0	-0.12267
EX_vanlt_e	0	-0.114841
EX_xan_e	0	-0.0900308
EX_zn2_e	-1.08164e-05	0
SK_PHAg_c	0	0
SK_pqqA_kt_c	-0.000114066	0
EX_4hptn_e	0	-0.0983554
EX_4oxptn_e	0	-0.0891508
EX_acmtsoxin_e	0	-0.0395975
EX_acpptrn_e	0	-0.0396039
EX_d2one_e	0	0
EX_d3one_e	0	0
EX_d4one_e	0	0
EX_mtsoxin_e	0	0
EX_n2one_e	0	0
EX_pptrn_e	0	0
EX_und2one_e	0	0
DM_C70aPHA_c	0	-0.162092
DM_C70pPHA_c	0	-0.104233
DM_C80aPHA_c	0	-0.215635
DM_C80pPHA_c	0	-0.311565
DM_C90aPHA_c	0	-0.214864
DM_C90pPHA_c	0	-0.157024
DM_acmum6p_c	0	0
DM_ppi50_c	0	-0.268912
DM_acgam_c	0	-0.433807
DM_doxopa_c	9.52629e-05	0
DM_tripeptide_c	0.000114066	0
EX_3oxoadp_e	0	-0.106987
EX_4abut_e	0	-0.102425
EX_4hbz_e	0	-0.0964172
EX_4hpro_DC_e	0	-0.0898027
EX_4hpro_LT_e	0	-0.0898027
EX_5aptn_e	0	-0.100058
EX_5mcsn_e	0	-0.123763
EX_5oxpro_e	0	-0.0831164
EX_6atha_e	0	-0.056754
EX_6hnac_e	0	-0.120244
EX_met__D_e	0	-0.159799
EX_LalaLglu_e	0	-0.146629
EX_Ncbmpts_e	0	-0.119572
EX_R3hdec4e_e	0	-0.264515
EX_R_3h4atba_e	0	0
EX_R_3h6atha_e	0	-0.0527698
EX_R_3hcmrs7e_e	0	-0.38891
EX_R_3hdcaa_e	0	-0.273704
EX_R_3hdd5ea_e	0	-0.326702
EX_R_3hdd6e_e	0	-0.322806
EX_R_3hdda_e	0	-0.335905
EX_R_3hhdca_e	0	-0.447112
EX_R_3hhpa_e	0	-0.157947
EX_R_3hhxa_e	0	-0.149284
EX_R_3hnonaa_e	0	-0.210719
EX_R_3hocta_e	0	-0.216997
EX_R_3hpba_e	0	-0.201827
EX_R_3hpdeca_e	0	-0.360196
EX_R_3hphpa_e	0	-0.100074
EX_R_3hphxa_e	0	-0.254615
EX_R_3hpnona_e	0	-0.152864
EX_R_3hpocta_e	0	-0.307406
EX_R_3hppta_e	0	-0.0472908
EX_R_3hpt_e	0	-0.105164
EX_R_3htd58e_e	0	-0.364704
EX_R_3htd5e_e	0	-0.383324
EX_R_3httdca_e	0	-0.394325
EX_T4hcinnm_e	0	-0.139688
EX_ac_e	0	-0.0327425
EX_acac_e	0	-0.0710821
EX_acald_e	0	-0.0604346
EX_acon_C_e	0	-0.0938915
EX_acser_e	0	-0.0925793
EX_actn__R_e	0	-0.106575
EX_ade_e	0	-0.106021
EX_adn_e	0	0
EX_adocbl_e	0	-2.03623
EX_ag_e	0	0
EX_agm_e	0	-0.134676
EX_akg_e	0	-0.0833881
EX_ala_B_e	0	-0.0770783
EX_ala__D_e	0	-0.0567101
EX_ala__L_e	0	-0.0567094
EX_alaala_e	0	-0.116123
EX_alahis_e	0	-0.188094
EX_alaleu_e	0	-0.196483
EX_alathr_e	0	-0.1455
EX_alatrp_e	0	-0.311722
EX_algac_MG_14_e	0	-0.0383199
EX_algac_MG_23_e	0	-0.0765755
EX_algac_MG_32_e	0	-0.114823
EX_algac_MG_41_e	0	-0.153074
EX_algac__M_e	0	-0.191326
EX_alltn_e	0	-0.0810244
EX_apc_e	0	0
EX_arbtn_e	0	0
EX_arbtn_fe3_e	0	0
EX_arg__D_e	0	-0.130695
EX_arg__L_e	0	-0.134735
EX_asn__D_e	0	-0.070472
EX_asn__L_e	0	-0.0635213
EX_aso3_e	0	-0.0119449
EX_aso4_e	0	0
EX_asp__L_e	0	-0.0634881
EX_balaala_e	0	-0.11067
EX_balabala_e	0	-0.110681
EX_balagly_e	0	-0.0850484
EX_balaleu_e	0	-0.196445
EX_balamd_e	0	-0.0729901
EX_bhb_e	0	-0.0816432
EX_biliverd_e	0	0
EX_5mtr_e	3.5279e-05	0
EX_btd_14_RR_e	0	-0.076535
transcription_TU1G01-5634_from_G1G01-424-MONOMER	1.33218e-08	-1.16612e-32
transcription_TU1G01-1096_from_G1G01-424-MONOMER	5.0876e-09	1.39797e-31
transcription_TU1G01-360_from_G1G01-424-MONOMER	5.0876e-09	3.17472e-31
transcription_TU1G01-5604_from_G1G01-424-MONOMER	0	-334.604
transcription_TU1G01-1066_from_G1G01-424-MONOMER	0	-278.848
transcription_TU1G01-1854_from_G1G01-424-MONOMER	1.08527e-08	-3.55211e-32
transcription_TU1G01-3566_from_G1G01-424-MONOMER	3.36036e-10	7.97759e-33
transcription_TU1G01-7246_from_G1G01-424-MONOMER	0	-167.089
transcription_TU1G01-624_from_G1G01-424-MONOMER	7.47472e-08	-5.47823e-32
transcription_TU1G01-2492_from_G1G01-424-MONOMER	0	-191.27
transcription_TU1G01-5548_from_G1G01-424-MONOMER	2.5438e-09	-9.33831e-32
transcription_TU1G01-6210_from_G1G01-424-MONOMER	4.31946e-08	-9.26725e-33
transcription_TU1G01-1008_from_G1G01-424-MONOMER	0	-218.893
transcription_TU1G01-1798_from_G1G01-424-MONOMER	1.40232e-10	1.48231e-32
transcription_TU1G01-3508_from_G1G01-424-MONOMER	0	8.12718e-31
transcription_TU1G01-2462_from_G1G01-424-MONOMER	7.21764e-12	2.57163e-32
transcription_TU1G01-484_from_G1G01-424-MONOMER	4.52527e-12	1.14081e-31
transcription_TU1G01-5518_from_G1G01-424-MONOMER	0	-1041
transcription_TU1G01-6182_from_G1G01-424-MONOMER	0	5.05704e-32
transcription_TU1G01-2810_from_G1G01-424-MONOMER	5.43327e-09	4.20955e-32
transcription_TU1G01-348_from_G1G01-424-MONOMER	0	-284.26
transcription_TU1G01-2432_from_G1G01-424-MONOMER	6.23754e-12	3.88995e-32
transcription_TU1G01-5482_from_G1G01-424-MONOMER	4.32134e-12	1.25394e-31
transcription_TU1G01-2778_from_G1G01-424-MONOMER	0	-317.948
transcription_TU1G01-4108_from_G1G01-424-MONOMER	0	-674.973
transcription_TU1G01-7126_from_G1G01-424-MONOMER	0	-225.968
transcription_TU1G01-5454_from_G1G01-424-MONOMER	0	-5.50252e-32
transcription_TU1G01-612_from_G1G01-424-MONOMER	0	1.31525e-32
transcription_TU1G01-408_from_G1G01-424-MONOMER	0	1.07335e-32
transcription_TU1G01-7068_from_G1G01-424-MONOMER	0	-1.71612e-32
transcription_TU1G01-4056_from_G1G01-424-MONOMER	0	-326.872
transcription_TU1G01-472_from_G1G01-424-MONOMER	3.6948e-07	3.97872e-34
transcription_TU1G01-1646_from_G1G01-424-MONOMER	3.6948e-07	-2.90159e-32
transcription_TU1G01-3358_from_G1G01-424-MONOMER	0	-4.70041e-32
transcription_TU1G01-2312_from_G1G01-424-MONOMER	0	-268.317
transcription_TU1G01-970_from_G1G01-424-MONOMER	0	-4.40257e-34
transcription_TU1G01-6032_from_G1G01-424-MONOMER	4.3376e-08	-1.3756e-32
transcription_TU1G01-5340_from_G1G01-424-MONOMER	6.72537e-13	-2.63275e-32
transcription_TU1G01-6002_from_G1G01-424-MONOMER	0	1.51773e-32
transcription_TU1G01-1590_from_G1G01-424-MONOMER	0	-199.669
transcription_TU1G01-2254_from_G1G01-424-MONOMER	2.17054e-08	1.55371e-31
transcription_TU1G01-5312_from_G1G01-424-MONOMER	0	-380.138
transcription_TU1G01-5978_from_G1G01-424-MONOMER	8.73293e-09	1.12028e-32
transcription_TU1G01-3270_from_G1G01-424-MONOMER	0	-324.749
transcription_TU1G01-4602_from_G1G01-424-MONOMER	0	1.69039e-31
transcription_TU1G01-5282_from_G1G01-424-MONOMER	0	-0.0412372
transcription_TU1G01-4574_from_G1G01-424-MONOMER	0	-348.516
transcription_TU1G01-854_from_G1G01-424-MONOMER	1.5612e-08	-1.31779e-32
transcription_TU1G01-5254_from_G1G01-424-MONOMER	4.86848e-12	1.47185e-32
transcription_TU1G01-592_from_G1G01-424-MONOMER	2.67144e-11	-3.2959e-32
transcription_TU1G01-1502_from_G1G01-424-MONOMER	0	2.58695e-32
transcription_TU1G01-3884_from_G1G01-424-MONOMER	2.26811e-07	-3.68296e-33
transcription_TU1G01-824_from_G1G01-424-MONOMER	6.61255e-06	-3.50613e-33
transcription_TU1G01-1474_from_G1G01-424-MONOMER	1.3322e-09	5.85882e-32
transcription_TU1G01-136_from_G1G01-424-MONOMER	0	-796.309
transcription_TU1G01-586_from_G1G01-424-MONOMER	9.4813e-10	2.21299e-31
transcription_TU1G01-1330_from_G1G01-424-MONOMER	3.15617e-09	2.29007e-32
transcription_TU1G01-768_from_G1G01-424-MONOMER	0	-3.37e-32
transcription_TU1G01-5830_from_G1G01-424-MONOMER	0	5.49858e-32
transcription_TU1G01-6494_from_G1G01-424-MONOMER	0	5.20562e-32
transcription_TU1G01-1300_from_G1G01-424-MONOMER	0	-182.803
transcription_TU1G01-2080_from_G1G01-424-MONOMER	0	-153.668
transcription_TU1G01-2746_from_G1G01-424-MONOMER	0	5.20172e-32
transcription_TU1G01-514_from_G1G01-424-MONOMER	0	8.08153e-32
transcription_TU1G01-5800_from_G1G01-424-MONOMER	0	-784.129
transcription_TU1G01-7439_from_G1G01-424-MONOMER	0	-4.29339e-32
transcription_TU1G01-5774_from_G1G01-424-MONOMER	6.72537e-13	7.16465e-33
transcription_TU1G01-6406_from_G1G01-424-MONOMER	0	-8.16404
transcription_TU1G01-1212_from_G1G01-424-MONOMER	2.73752e-08	-1.78891e-32
transcription_TU1G01-266_from_G1G01-424-MONOMER	1.43373e-05	-5.20522e-33
transcription_TU1G01-638_from_G1G01-424-MONOMER	0	-389.652
transcription_TU1G01-1964_from_G1G01-424-MONOMER	0	-680.935
transcription_TU1G01-4280_from_G1G01-424-MONOMER	0	2.17071e-33
transcription_TU1G01-1090_from_G1G01-424-MONOMER	1.34414e-09	1.09785e-32
transcription_TU1G01-2544_from_G1G01-424-MONOMER	0	-453.706
transcription_TU1G01-6262_from_G1G01-424-MONOMER	0	2.03123e-31
transcription_TU1G01-2892_from_G1G01-424-MONOMER	0	-93.8835
transcription_TU1G01-1848_from_G1G01-424-MONOMER	0	-1.95628e-32
transcription_TU1G01-5572_from_G1G01-424-MONOMER	0	-218.235
transcription_TU1G01-182_from_G1G01-424-MONOMER	0	-269.67
transcription_TU1G01-4834_from_G1G01-424-MONOMER	0	-279.554
transcription_TU1G01-4138_from_G1G01-424-MONOMER	0	-3.97183e-32
transcription_TU1G01-2772_from_G1G01-424-MONOMER	0	-103.718
transcription_TU1G01-4102_from_G1G01-424-MONOMER	0	-716.22
transcription_TU1G01-2394_from_G1G01-424-MONOMER	4.52527e-12	5.62215e-33
transcription_TU1G01-6114_from_G1G01-424-MONOMER	0	-348.921
transcription_TU1G01-170_from_G1G01-424-MONOMER	0	6.07631e-33
transcription_TU1G01-7092_from_G1G01-424-MONOMER	1.36952e-10	9.20378e-32
transcription_TU1G01-542_from_G1G01-424-MONOMER	3.6948e-07	2.05511e-31
transcription_TU1G01-1670_from_G1G01-424-MONOMER	0	-856.567
transcription_TU1G01-7034_from_G1G01-424-MONOMER	0	-149.803
transcription_TU1G01-4020_from_G1G01-424-MONOMER	3.64497e-14	1.46578e-32
transcription_TU1G01-4684_from_G1G01-424-MONOMER	5.93124e-07	4.13146e-31
transcription_TU1G01-964_from_G1G01-424-MONOMER	0	-663.469
transcription_TU1G01-1612_from_G1G01-424-MONOMER	4.52527e-12	-2.9724e-32
transcription_TU1G01-5336_from_G1G01-424-MONOMER	2.53748e-07	-1.31551e-31
transcription_TU1G01-60_from_G1G01-424-MONOMER	0	1.0328e-32
transcription_TU1G01-2248_from_G1G01-424-MONOMER	1.39666e-09	3.88565e-33
transcription_TU1G01-3966_from_G1G01-424-MONOMER	0	-457.355
transcription_TU1G01-906_from_G1G01-424-MONOMER	0	-6.76264e-32
transcription_TU1G01-144_from_G1G01-424-MONOMER	9.81312e-13	2.81564e-32
transcription_TU1G01-1410_from_G1G01-424-MONOMER	2.44821e-08	1.96601e-32
transcription_TU1G01-692_from_G1G01-424-MONOMER	0	5.54663e-32
transcription_TU1G01-3908_from_G1G01-424-MONOMER	0	8.58326e-33
transcription_TU1G01-848_from_G1G01-424-MONOMER	4.1861e-09	1.34518e-32
transcription_TU1G01-5248_from_G1G01-424-MONOMER	6.72537e-13	4.39723e-32
transcription_TU1G01-1498_from_G1G01-424-MONOMER	3.36036e-10	1.25983e-31
transcription_TU1G01-6576_from_G1G01-424-MONOMER	4.52824e-09	-2.21801e-32
transcription_TU1G01-1382_from_G1G01-424-MONOMER	9.89867e-09	2.2524e-32
transcription_TU1G01-388_from_G1G01-424-MONOMER	0	-808.076
transcription_TU1G01-82_from_G1G01-424-MONOMER	0	-6.05421e-32
transcription_TU1G01-522_from_G1G01-424-MONOMER	0	1.39716e-32
transcription_TU1G01-5882_from_G1G01-424-MONOMER	3.25391e-11	1.98302e-33
transcription_TU1G01-1468_from_G1G01-424-MONOMER	1.67444e-08	-2.00226e-32
transcription_TU1G01-5192_from_G1G01-424-MONOMER	0	4.7008e-32
transcription_TU1G01-1324_from_G1G01-424-MONOMER	0	-63.0042
transcription_TU1G01-4478_from_G1G01-424-MONOMER	0	-325.647
transcription_TU1G01-762_from_G1G01-424-MONOMER	9.97425e-10	-2.47476e-33
transcription_TU1G01-5162_from_G1G01-424-MONOMER	0	-2.43863e-32
transcription_TU1G01-7436_from_G1G01-424-MONOMER	0	-1082.9
transcription_TU1G01-5768_from_G1G01-424-MONOMER	8.45276e-12	-9.26725e-33
transcription_TU1G01-3060_from_G1G01-424-MONOMER	8.65649e-13	1.57356e-31
transcription_TU1G01-3736_from_G1G01-424-MONOMER	0	-9.45614e-32
transcription_TU1G01-5076_from_G1G01-424-MONOMER	0	-842.27
transcription_TU1G01-2654_from_G1G01-424-MONOMER	1.15407e-11	5.87181e-33
transcription_TU1G01-196_from_G1G01-424-MONOMER	0	-491.521
transcription_TU1G01-3678_from_G1G01-424-MONOMER	0	-224.31
transcription_TU1G01-5680_from_G1G01-424-MONOMER	2.5438e-09	-1.21579e-33
transcription_TU1G01-2974_from_G1G01-424-MONOMER	0	-285.096
transcription_TU1G01-1144_from_G1G01-424-MONOMER	0	-120.698
transcription_TU1G01-3648_from_G1G01-424-MONOMER	0	-5.43517e-32
transcription_TU1G01-7322_from_G1G01-424-MONOMER	0	-385.243
transcription_TU1G01-1900_from_G1G01-424-MONOMER	0	-1469.3
transcription_TU1G01-4276_from_G1G01-424-MONOMER	0	-413.664
transcription_TU1G01-5622_from_G1G01-424-MONOMER	1.89132e-08	7.87792e-32
transcription_TU1G01-1084_from_G1G01-424-MONOMER	0	1.36867e-31
transcription_TU1G01-1872_from_G1G01-424-MONOMER	0	-397.263
transcription_TU1G01-3556_from_G1G01-424-MONOMER	0	-3.54177e-32
transcription_TU1G01-1814_from_G1G01-424-MONOMER	7.01162e-11	2.06708e-32
transcription_TU1G01-4190_from_G1G01-424-MONOMER	0	-246.925
transcription_TU1G01-620_from_G1G01-424-MONOMER	4.30864e-12	2.08936e-32
transcription_TU1G01-2828_from_G1G01-424-MONOMER	0	-1090.13
transcription_TU1G01-10_from_G1G01-424-MONOMER	6.72537e-13	-4.10619e-31
transcription_TU1G01-1786_from_G1G01-424-MONOMER	3.36036e-10	8.2017e-32
transcription_TU1G01-280_from_G1G01-424-MONOMER	0	5.73505e-33
transcription_TU1G01-4098_from_G1G01-424-MONOMER	0	3.34353e-32
transcription_TU1G01-2388_from_G1G01-424-MONOMER	6.72537e-13	-1.68877e-32
transcription_TU1G01-1694_from_G1G01-424-MONOMER	2.54114e-07	3.17381e-33
transcription_TU1G01-4068_from_G1G01-424-MONOMER	0	5.06411e-32
transcription_TU1G01-4044_from_G1G01-424-MONOMER	0	-331.091
transcription_TU1G01-988_from_G1G01-424-MONOMER	2.5429e-11	-1.98019e-32
transcription_TU1G01-6050_from_G1G01-424-MONOMER	0	-1.26502e-31
transcription_TU1G01-4016_from_G1G01-424-MONOMER	0	-3.81743e-32
transcription_TU1G01-468_from_G1G01-424-MONOMER	1.31039e-08	1.61825e-32
transcription_TU1G01-96_from_G1G01-424-MONOMER	1.30015e-12	1.01713e-32
transcription_TU1G01-6020_from_G1G01-424-MONOMER	0	-811.761
transcription_TU1G01-3318_from_G1G01-424-MONOMER	0	-483.064
transcription_TU1G01-2272_from_G1G01-424-MONOMER	5.17053e-11	-1.21152e-31
transcription_TU1G01-930_from_G1G01-424-MONOMER	0	-108.409
transcription_TU1G01-5330_from_G1G01-424-MONOMER	6.72537e-13	-6.48667e-33
transcription_TU1G01-6656_from_G1G01-424-MONOMER	0	-214.286
transcription_TU1G01-3288_from_G1G01-424-MONOMER	2.28516e-09	1.9877e-31
transcription_TU1G01-5300_from_G1G01-424-MONOMER	0	-7.68964e-32
transcription_TU1G01-1550_from_G1G01-424-MONOMER	0	-107.444
transcription_TU1G01-2214_from_G1G01-424-MONOMER	2.36192e-06	-2.11652e-33
transcription_TU1G01-4594_from_G1G01-424-MONOMER	4.90041e-08	3.10443e-32
transcription_TU1G01-872_from_G1G01-424-MONOMER	0	-389.666
transcription_TU1G01-5272_from_G1G01-424-MONOMER	0	8.81241e-32
transcription_TU1G01-1404_from_G1G01-424-MONOMER	8.80224e-11	-6.16883e-32
transcription_TU1G01-4562_from_G1G01-424-MONOMER	0	9.0589e-32
transcription_TU1G01-1492_from_G1G01-424-MONOMER	0	-6.09862e-32
transcription_TU1G01-3874_from_G1G01-424-MONOMER	4.32134e-12	3.86783e-32
transcription_TU1G01-4530_from_G1G01-424-MONOMER	0	-2.86277e-33
transcription_TU1G01-1348_from_G1G01-424-MONOMER	0	-271.884
transcription_TU1G01-2128_from_G1G01-424-MONOMER	3.73686e-08	-1.95752e-32
transcription_TU1G01-786_from_G1G01-424-MONOMER	7.6978e-08	-6.08336e-32
transcription_TU1G01-5186_from_G1G01-424-MONOMER	1.87112e-12	-6.21075e-33
transcription_TU1G01-5848_from_G1G01-424-MONOMER	4.49713e-08	8.01055e-32
transcription_TU1G01-3144_from_G1G01-424-MONOMER	0	-1.04604e-31
transcription_TU1G01-132_from_G1G01-424-MONOMER	8.65649e-13	1.8385e-32
transcription_TU1G01-210_from_G1G01-424-MONOMER	3.10866e-05	-3.54254e-32
transcription_TU1G01-4472_from_G1G01-424-MONOMER	0	-87.5908
transcription_TU1G01-3116_from_G1G01-424-MONOMER	0	2.21407e-32
transcription_TU1G01-4442_from_G1G01-424-MONOMER	1.90191e-06	1.14087e-33
transcription_TU1G01-2736_from_G1G01-424-MONOMER	9.12037e-09	-6.55411e-32
transcription_TU1G01-5792_from_G1G01-424-MONOMER	5.72314e-08	6.39453e-32
transcription_TU1G01-376_from_G1G01-424-MONOMER	0	-192.507
transcription_TU1G01-2706_from_G1G01-424-MONOMER	0	-1.8006e-32
transcription_TU1G01-510_from_G1G01-424-MONOMER	0	-1.92234e-32
transcription_TU1G01-5762_from_G1G01-424-MONOMER	0	-181.967
transcription_TU1G01-3056_from_G1G01-424-MONOMER	0	-133.838
transcription_TU1G01-4386_from_G1G01-424-MONOMER	0	-166.599
transcription_TU1G01-5070_from_G1G01-424-MONOMER	8.64896e-08	2.39452e-33
transcription_TU1G01-5734_from_G1G01-424-MONOMER	0	-1050.02
transcription_TU1G01-7376_from_G1G01-424-MONOMER	0	-225.4
transcription_TU1G01-2648_from_G1G01-424-MONOMER	0	-5.09563e-32
transcription_TU1G01-5704_from_G1G01-424-MONOMER	0	-2.96964e-32
transcription_TU1G01-4328_from_G1G01-424-MONOMER	0	-8.86387e-33
transcription_TU1G01-634_from_G1G01-424-MONOMER	0	-246.697
transcription_TU1G01-2968_from_G1G01-424-MONOMER	0	-196.346
transcription_TU1G01-4984_from_G1G01-424-MONOMER	0	-156.071
transcription_TU1G01-5646_from_G1G01-424-MONOMER	8.90257e-12	4.28977e-32
transcription_TU1G01-294_from_G1G01-424-MONOMER	0	-533.96
transcription_TU1G01-1108_from_G1G01-424-MONOMER	0	-303.512
transcription_TU1G01-5618_from_G1G01-424-MONOMER	0	-3.89844e-32
transcription_TU1G01-108_from_G1G01-424-MONOMER	2.79332e-09	7.19051e-32
transcription_TU1G01-1866_from_G1G01-424-MONOMER	1.72854e-11	6.33887e-31
transcription_TU1G01-2534_from_G1G01-424-MONOMER	0	-183.108
transcription_TU1G01-6252_from_G1G01-424-MONOMER	0	-1.42842e-32
transcription_TU1G01-1838_from_G1G01-424-MONOMER	0	-1.15097e-31
transcription_TU1G01-2504_from_G1G01-424-MONOMER	0	-295.387
transcription_TU1G01-6222_from_G1G01-424-MONOMER	2.56876e-10	2.33382e-32
transcription_TU1G01-1020_from_G1G01-424-MONOMER	8.27723e-11	4.06665e-32
transcription_TU1G01-2476_from_G1G01-424-MONOMER	0	4.41598e-32
transcription_TU1G01-4856_from_G1G01-424-MONOMER	0	-348.645
transcription_TU1G01-5532_from_G1G01-424-MONOMER	1.34507e-12	3.6309e-32
transcription_TU1G01-1780_from_G1G01-424-MONOMER	1.40232e-10	3.19889e-32
transcription_TU1G01-4156_from_G1G01-424-MONOMER	0	-79.04
transcription_TU1G01-7174_from_G1G01-424-MONOMER	0	-1.02236e-32
transcription_TU1G01-5500_from_G1G01-424-MONOMER	0	-49.5242
transcription_TU1G01-4790_from_G1G01-424-MONOMER	0	4.16948e-32
transcription_TU1G01-5466_from_G1G01-424-MONOMER	0	1.15623e-31
transcription_TU1G01-1718_from_G1G01-424-MONOMER	0	-329.095
transcription_TU1G01-4760_from_G1G01-424-MONOMER	4.30864e-12	-7.03576e-31
transcription_TU1G01-3370_from_G1G01-424-MONOMER	0	-1.36951e-32
transcription_TU1G01-5386_from_G1G01-424-MONOMER	0	-487.001
transcription_TU1G01-6044_from_G1G01-424-MONOMER	0	-9.20909e-32
transcription_TU1G01-3340_from_G1G01-424-MONOMER	0	-855.368
transcription_TU1G01-7022_from_G1G01-424-MONOMER	0	7.88118e-33
transcription_TU1G01-4010_from_G1G01-424-MONOMER	0	-1.17576e-32
transcription_TU1G01-2238_from_G1G01-424-MONOMER	4.32448e-08	-1.68977e-32
transcription_TU1G01-1544_from_G1G01-424-MONOMER	0	3.089e-32
transcription_TU1G01-5932_from_G1G01-424-MONOMER	0	-264.453
transcription_TU1G01-140_from_G1G01-424-MONOMER	0	-343.971
transcription_TU1G01-3898_from_G1G01-424-MONOMER	0	-9.42524e-33
transcription_TU1G01-4556_from_G1G01-424-MONOMER	1.0402e-08	1.44514e-34
transcription_TU1G01-5238_from_G1G01-424-MONOMER	0	-198.313
transcription_TU1G01-1372_from_G1G01-424-MONOMER	0	-77.9851
transcription_TU1G01-808_from_G1G01-424-MONOMER	0	-69.2215
transcription_TU1G01-1456_from_G1G01-424-MONOMER	4.9914e-11	-6.60589e-33
transcription_TU1G01-3168_from_G1G01-424-MONOMER	0	-187.581
transcription_TU1G01-6850_from_G1G01-424-MONOMER	0	-290.633
transcription_TU1G01-2122_from_G1G01-424-MONOMER	3.02081e-11	-1.36299e-31
transcription_TU1G01-5842_from_G1G01-424-MONOMER	0	-276.472
transcription_TU1G01-5152_from_G1G01-424-MONOMER	0	-2.81721e-31
transcription_TU1G01-3782_from_G1G01-424-MONOMER	0	-88.1952
transcription_TU1G01-6448_from_G1G01-424-MONOMER	0	8.57151e-33
transcription_TU1G01-7426_from_G1G01-424-MONOMER	0	-198.428
transcription_TU1G01-642_from_G1G01-424-MONOMER	0	-462.429
transcription_TU1G01-1224_from_G1G01-424-MONOMER	0	-2.51837e-32
transcription_TU1G01-6736_from_G1G01-424-MONOMER	0	-282.599
transcription_TU1G01-2006_from_G1G01-424-MONOMER	1.68018e-10	-1.76911e-31
transcription_TU1G01-2672_from_G1G01-424-MONOMER	0	1.2737e-32
transcription_TU1G01-5064_from_G1G01-424-MONOMER	0	1.56258e-32
transcription_TU1G01-302_from_G1G01-424-MONOMER	2.70831e-12	-1.79665e-32
transcription_TU1G01-1198_from_G1G01-424-MONOMER	8.43058e-09	-1.22741e-31
transcription_TU1G01-1978_from_G1G01-424-MONOMER	3.6948e-07	6.8226e-32
transcription_TU1G01-570_from_G1G01-424-MONOMER	0	-296.7
transcription_TU1G01-6362_from_G1G01-424-MONOMER	0	2.71471e-32
transcription_TU1G01-2614_from_G1G01-424-MONOMER	5.3291e-06	-1.05577e-33
transcription_TU1G01-5670_from_G1G01-424-MONOMER	0	-4.73298e-32
transcription_TU1G01-192_from_G1G01-424-MONOMER	0	-358.76
transcription_TU1G01-498_from_G1G01-424-MONOMER	1.39666e-09	-9.53722e-33
transcription_TU1G01-1102_from_G1G01-424-MONOMER	6.72537e-13	-3.33519e-32
transcription_TU1G01-3606_from_G1G01-424-MONOMER	0	-465.175
transcription_TU1G01-4264_from_G1G01-424-MONOMER	0	-3.22902e-32
transcription_TU1G01-6276_from_G1G01-424-MONOMER	0	-217.049
transcription_TU1G01-5584_from_G1G01-424-MONOMER	3.36036e-10	-1.4612e-32
transcription_TU1G01-6218_from_G1G01-424-MONOMER	6.24419e-10	-1.90926e-32
transcription_TU1G01-2846_from_G1G01-424-MONOMER	0	-286.202
transcription_TU1G01-1016_from_G1G01-424-MONOMER	0	1.14292e-31
transcription_TU1G01-1802_from_G1G01-424-MONOMER	2.10348e-10	7.70551e-32
transcription_TU1G01-4850_from_G1G01-424-MONOMER	0	1.36203e-32
transcription_TU1G01-1776_from_G1G01-424-MONOMER	5.71337e-08	2.72082e-32
transcription_TU1G01-244_from_G1G01-424-MONOMER	2.46018e-11	-1.11841e-31
transcription_TU1G01-5496_from_G1G01-424-MONOMER	0	-256.769
transcription_TU1G01-2790_from_G1G01-424-MONOMER	2.90454e-06	4.11402e-33
transcription_TU1G01-2784_from_G1G01-424-MONOMER	0	-249.575
transcription_TU1G01-2404_from_G1G01-424-MONOMER	1.29259e-11	-8.41166e-32
transcription_TU1G01-2756_from_G1G01-424-MONOMER	1.68018e-10	-4.21929e-32
transcription_TU1G01-4086_from_G1G01-424-MONOMER	0	-427.543
transcription_TU1G01-7104_from_G1G01-424-MONOMER	0	-348.942
transcription_TU1G01-5432_from_G1G01-424-MONOMER	3.93629e-10	1.58387e-31
transcription_TU1G01-1682_from_G1G01-424-MONOMER	5.34921e-09	-4.66482e-32
transcription_TU1G01-4726_from_G1G01-424-MONOMER	0	-3.04149e-32
transcription_TU1G01-6068_from_G1G01-424-MONOMER	0	-1264.78
transcription_TU1G01-1654_from_G1G01-424-MONOMER	0	-159.424
transcription_TU1G01-4698_from_G1G01-424-MONOMER	0	-1505.27
transcription_TU1G01-948_from_G1G01-424-MONOMER	0	-104.477
transcription_TU1G01-5348_from_G1G01-424-MONOMER	5.28399e-12	6.73417e-32
transcription_TU1G01-3306_from_G1G01-424-MONOMER	0	-307.862
transcription_TU1G01-398_from_G1G01-424-MONOMER	1.33539e-11	4.05418e-32
transcription_TU1G01-92_from_G1G01-424-MONOMER	1.85224e-10	-2.016e-32
transcription_TU1G01-532_from_G1G01-424-MONOMER	3.6948e-07	-1.46764e-32
transcription_TU1G01-1568_from_G1G01-424-MONOMER	0	-3.05521e-31
transcription_TU1G01-4610_from_G1G01-424-MONOMER	0	-1132.15
transcription_TU1G01-5290_from_G1G01-424-MONOMER	1.14463e-07	2.17578e-31
transcription_TU1G01-3248_from_G1G01-424-MONOMER	0	6.95646e-32
transcription_TU1G01-3920_from_G1G01-424-MONOMER	0	-5.13899e-32
transcription_TU1G01-4582_from_G1G01-424-MONOMER	2.30813e-11	-7.98535e-32
transcription_TU1G01-2176_from_G1G01-424-MONOMER	0	1.76715e-31
transcription_TU1G01-4550_from_G1G01-424-MONOMER	1.63347e-07	1.73491e-32
transcription_TU1G01-5232_from_G1G01-424-MONOMER	0	3.08064e-32
transcription_TU1G01-656_from_G1G01-424-MONOMER	0	-572.843
transcription_TU1G01-6874_from_G1G01-424-MONOMER	0	-262.176
transcription_TU1G01-2146_from_G1G01-424-MONOMER	0	-1041.4
transcription_TU1G01-452_from_G1G01-424-MONOMER	5.17429e-12	3.95928e-32
transcription_TU1G01-6844_from_G1G01-424-MONOMER	0	-281.666
transcription_TU1G01-5838_from_G1G01-424-MONOMER	0	-222.602
transcription_TU1G01-1308_from_G1G01-424-MONOMER	0	6.32375e-33
transcription_TU1G01-2088_from_G1G01-424-MONOMER	0	-183.148
transcription_TU1G01-5146_from_G1G01-424-MONOMER	4.45136e-12	-1.0456e-31
transcription_TU1G01-128_from_G1G01-424-MONOMER	8.55967e-08	3.86461e-33
transcription_TU1G01-6788_from_G1G01-424-MONOMER	0	-328.654
transcription_TU1G01-206_from_G1G01-424-MONOMER	0	-0.0697793
transcription_TU1G01-7442_from_G1G01-424-MONOMER	0	-457.062
transcription_TU1G01-5118_from_G1G01-424-MONOMER	0	-197.013
transcription_TU1G01-5780_from_G1G01-424-MONOMER	0	-317.616
transcription_TU1G01-676_from_G1G01-424-MONOMER	0	-4.29887e-32
transcription_TU1G01-2696_from_G1G01-424-MONOMER	4.1861e-09	1.38392e-31
transcription_TU1G01-5752_from_G1G01-424-MONOMER	0	5.06411e-32
transcription_TU1G01-372_from_G1G01-424-MONOMER	0	-295.029
transcription_TU1G01-7394_from_G1G01-424-MONOMER	6.84379e-09	-7.46805e-32
transcription_TU1G01-2666_from_G1G01-424-MONOMER	0	-5.51478e-32
transcription_TU1G01-5722_from_G1G01-424-MONOMER	1.70735e-07	-5.21273e-32
transcription_TU1G01-1186_from_G1G01-424-MONOMER	0	-440.243
transcription_TU1G01-4346_from_G1G01-424-MONOMER	0	5.46421e-33
transcription_TU1G01-7336_from_G1G01-424-MONOMER	1.91014e-11	5.6308e-32
transcription_TU1G01-1126_from_G1G01-424-MONOMER	0	1.67471e-32
transcription_TU1G01-3630_from_G1G01-424-MONOMER	0	-4.42102e-33
transcription_TU1G01-1098_from_G1G01-424-MONOMER	0	-398.048
transcription_TU1G01-2552_from_G1G01-424-MONOMER	0	-312.865
transcription_TU1G01-4944_from_G1G01-424-MONOMER	0	-254.05
transcription_TU1G01-290_from_G1G01-424-MONOMER	0	-410.412
transcription_TU1G01-1068_from_G1G01-424-MONOMER	3.04789e-17	8.51632e-32
transcription_TU1G01-2522_from_G1G01-424-MONOMER	0	6.63873e-31
transcription_TU1G01-104_from_G1G01-424-MONOMER	0	-322.635
transcription_TU1G01-354_from_G1G01-424-MONOMER	9.68885e-06	6.19905e-34
transcription_TU1G01-2840_from_G1G01-424-MONOMER	0	3.72035e-32
transcription_TU1G01-4174_from_G1G01-424-MONOMER	0	-277.682
transcription_TU1G01-4840_from_G1G01-424-MONOMER	0	-3.69059e-31
transcription_TU1G01-552_from_G1G01-424-MONOMER	3.6948e-07	-8.84621e-33
transcription_TU1G01-2812_from_G1G01-424-MONOMER	3.6948e-07	-6.19882e-33
transcription_TU1G01-1770_from_G1G01-424-MONOMER	6.12052e-09	-1.50374e-31
transcription_TU1G01-3480_from_G1G01-424-MONOMER	1.20217e-08	2.64163e-31
transcription_TU1G01-4144_from_G1G01-424-MONOMER	0	-782.627
transcription_TU1G01-7162_from_G1G01-424-MONOMER	0	-223.256
transcription_TU1G01-2434_from_G1G01-424-MONOMER	1.93213e-07	7.98238e-32
transcription_TU1G01-5490_from_G1G01-424-MONOMER	0	-421.276
transcription_TU1G01-6150_from_G1G01-424-MONOMER	0	-5.42217e-32
transcription_TU1G01-5456_from_G1G01-424-MONOMER	2.0416e-08	6.98966e-32
transcription_TU1G01-6120_from_G1G01-424-MONOMER	9.60267e-11	-6.66349e-32
transcription_TU1G01-4080_from_G1G01-424-MONOMER	0	9.15053e-32
transcription_TU1G01-2372_from_G1G01-424-MONOMER	0	2.26261e-32
transcription_TU1G01-4750_from_G1G01-424-MONOMER	4.30864e-12	2.96757e-31
transcription_TU1G01-5426_from_G1G01-424-MONOMER	0	-8.59044e-32
transcription_TU1G01-1678_from_G1G01-424-MONOMER	0	-205.774
transcription_TU1G01-7070_from_G1G01-424-MONOMER	6.21108e-07	4.00733e-33
transcription_TU1G01-2342_from_G1G01-424-MONOMER	2.24322e-08	5.94196e-32
transcription_TU1G01-54_from_G1G01-424-MONOMER	0	-406.824
transcription_TU1G01-6062_from_G1G01-424-MONOMER	0	-1210.75
transcription_TU1G01-1648_from_G1G01-424-MONOMER	3.6948e-07	1.13381e-32
transcription_TU1G01-336_from_G1G01-424-MONOMER	0	1.39475e-33
transcription_TU1G01-2314_from_G1G01-424-MONOMER	0	-111.589
transcription_TU1G01-972_from_G1G01-424-MONOMER	0	-445.705
transcription_TU1G01-4662_from_G1G01-424-MONOMER	0	1.83599e-32
transcription_TU1G01-5342_from_G1G01-424-MONOMER	6.23754e-12	-2.80262e-31
transcription_TU1G01-6004_from_G1G01-424-MONOMER	4.30864e-12	-5.30873e-33
transcription_TU1G01-1592_from_G1G01-424-MONOMER	0	6.80723e-32
transcription_TU1G01-3300_from_G1G01-424-MONOMER	0	-285.898
transcription_TU1G01-2256_from_G1G01-424-MONOMER	0	9.22512e-33
transcription_TU1G01-5314_from_G1G01-424-MONOMER	1.15407e-10	9.9372e-32
transcription_TU1G01-2226_from_G1G01-424-MONOMER	0	3.58709e-32
transcription_TU1G01-5284_from_G1G01-424-MONOMER	0	-0.530552
transcription_TU1G01-6926_from_G1G01-424-MONOMER	5.51431e-08	7.03758e-32
transcription_TU1G01-4576_from_G1G01-424-MONOMER	0	-308.706
transcription_TU1G01-856_from_G1G01-424-MONOMER	1.40232e-10	-3.27365e-32
transcription_TU1G01-5256_from_G1G01-424-MONOMER	3.64497e-14	3.95887e-32
transcription_TU1G01-3886_from_G1G01-424-MONOMER	2.26811e-07	4.85408e-32
transcription_TU1G01-5890_from_G1G01-424-MONOMER	0	1.4405e-31
transcription_TU1G01-8_from_G1G01-424-MONOMER	1.35824e-06	-4.00882e-31
transcription_TU1G01-5860_from_G1G01-424-MONOMER	4.45576e-11	-1.05267e-31
transcription_TU1G01-6524_from_G1G01-424-MONOMER	0	-405.573
transcription_TU1G01-684_from_G1G01-424-MONOMER	3.15112e-09	1.10729e-31
transcription_TU1G01-2112_from_G1G01-424-MONOMER	7.06087e-10	1.10218e-31
transcription_TU1G01-770_from_G1G01-424-MONOMER	4.1861e-09	7.60022e-32
transcription_TU1G01-5170_from_G1G01-424-MONOMER	0	-9.77306e-32
transcription_TU1G01-1302_from_G1G01-424-MONOMER	0	-8.08828e-32
transcription_TU1G01-7455_from_G1G01-424-MONOMER	0	-137.384
transcription_TU1G01-5802_from_G1G01-424-MONOMER	0	-637.038
transcription_TU1G01-6466_from_G1G01-424-MONOMER	4.30864e-12	-8.0011e-32
transcription_TU1G01-2054_from_G1G01-424-MONOMER	0	6.33646e-33
transcription_TU1G01-272_from_G1G01-424-MONOMER	0	-878.661
transcription_TU1G01-5082_from_G1G01-424-MONOMER	0	-246.95
transcription_TU1G01-5746_from_G1G01-424-MONOMER	1.59718e-11	-3.73467e-32
transcription_TU1G01-3038_from_G1G01-424-MONOMER	0	-213.365
transcription_TU1G01-4370_from_G1G01-424-MONOMER	2.65152e-05	1.04797e-33
transcription_TU1G01-2660_from_G1G01-424-MONOMER	4.1861e-09	-2.76563e-33
transcription_TU1G01-4340_from_G1G01-424-MONOMER	0	8.31669e-32
transcription_TU1G01-2980_from_G1G01-424-MONOMER	0	-304.442
transcription_TU1G01-1152_from_G1G01-424-MONOMER	6.06928e-07	-6.18073e-32
transcription_TU1G01-1938_from_G1G01-424-MONOMER	0	-173.819
transcription_TU1G01-3656_from_G1G01-424-MONOMER	4.85107e-11	-3.16789e-32
transcription_TU1G01-4998_from_G1G01-424-MONOMER	0	-264.181
transcription_TU1G01-566_from_G1G01-424-MONOMER	0	-6.09176e-32
transcription_TU1G01-4282_from_G1G01-424-MONOMER	0	-276.03
transcription_TU1G01-1092_from_G1G01-424-MONOMER	0	-6.87704e-32
transcription_TU1G01-494_from_G1G01-424-MONOMER	2.53712e-09	2.85653e-32
transcription_TU1G01-5600_from_G1G01-424-MONOMER	1.68018e-10	4.73099e-32
transcription_TU1G01-2894_from_G1G01-424-MONOMER	0	-257.46
transcription_TU1G01-7242_from_G1G01-424-MONOMER	1.85224e-10	3.15116e-32
transcription_TU1G01-490_from_G1G01-424-MONOMER	0	-445.981
transcription_TU1G01-1820_from_G1G01-424-MONOMER	0	-98.263
transcription_TU1G01-2488_from_G1G01-424-MONOMER	0	-499.684
transcription_TU1G01-4868_from_G1G01-424-MONOMER	0	-1226.6
transcription_TU1G01-2836_from_G1G01-424-MONOMER	0	-229.336
transcription_TU1G01-1004_from_G1G01-424-MONOMER	0	-494.622
transcription_TU1G01-1794_from_G1G01-424-MONOMER	1.40339e-08	-2.72868e-32
transcription_TU1G01-246_from_G1G01-424-MONOMER	0	-104.481
transcription_TU1G01-4836_from_G1G01-424-MONOMER	0	-160.279
transcription_TU1G01-4800_from_G1G01-424-MONOMER	0	5.61055e-32
transcription_TU1G01-548_from_G1G01-424-MONOMER	3.6948e-07	-2.71524e-31
transcription_TU1G01-4104_from_G1G01-424-MONOMER	0	-164.578
transcription_TU1G01-7122_from_G1G01-424-MONOMER	4.40112e-11	1.28936e-31
transcription_TU1G01-4774_from_G1G01-424-MONOMER	0	6.26531e-32
transcription_TU1G01-6116_from_G1G01-424-MONOMER	2.89357e-07	1.86876e-32
transcription_TU1G01-3410_from_G1G01-424-MONOMER	0	-4.01182e-32
transcription_TU1G01-2366_from_G1G01-424-MONOMER	3.55415e-10	6.20183e-32
transcription_TU1G01-4716_from_G1G01-424-MONOMER	8.16675e-08	-6.47975e-32
transcription_TU1G01-996_from_G1G01-424-MONOMER	4.1861e-09	-1.32285e-31
transcription_TU1G01-5394_from_G1G01-424-MONOMER	0	4.5996e-32
transcription_TU1G01-3324_from_G1G01-424-MONOMER	0	-172.103
transcription_TU1G01-4658_from_G1G01-424-MONOMER	0	-284.455
transcription_TU1G01-5338_from_G1G01-424-MONOMER	3.44692e-11	-3.0598e-32
transcription_TU1G01-1586_from_G1G01-424-MONOMER	0	-342.123
transcription_TU1G01-3296_from_G1G01-424-MONOMER	0	-199.561
transcription_TU1G01-2250_from_G1G01-424-MONOMER	7.47472e-08	-2.58474e-31
transcription_TU1G01-5974_from_G1G01-424-MONOMER	1.23583e-08	5.39093e-32
transcription_TU1G01-2220_from_G1G01-424-MONOMER	3.62701e-09	1.26949e-31
transcription_TU1G01-460_from_G1G01-424-MONOMER	0	-507.59
transcription_TU1G01-88_from_G1G01-424-MONOMER	3.36036e-10	-3.03429e-32
transcription_TU1G01-528_from_G1G01-424-MONOMER	2.53748e-07	6.16693e-32
transcription_TU1G01-3238_from_G1G01-424-MONOMER	6.80495e-10	1.25768e-32
transcription_TU1G01-1412_from_G1G01-424-MONOMER	1.258e-05	-2.8503e-33
transcription_TU1G01-3910_from_G1G01-424-MONOMER	0	-514.467
transcription_TU1G01-5250_from_G1G01-424-MONOMER	0	-33.3048
transcription_TU1G01-3208_from_G1G01-424-MONOMER	0	-314.838
transcription_TU1G01-5220_from_G1G01-424-MONOMER	0	-1.93193e-32
transcription_TU1G01-3180_from_G1G01-424-MONOMER	0	1.53902e-32
transcription_TU1G01-5856_from_G1G01-424-MONOMER	0	5.65918e-32
transcription_TU1G01-3822_from_G1G01-424-MONOMER	4.34509e-12	-1.27515e-31
transcription_TU1G01-764_from_G1G01-424-MONOMER	9.97425e-10	-7.91082e-32
transcription_TU1G01-58_from_G1G01-424-MONOMER	0	-4.51796e-32
transcription_TU1G01-2048_from_G1G01-424-MONOMER	4.41516e-12	1.63255e-32
transcription_TU1G01-7437_from_G1G01-424-MONOMER	2.02309e-07	1.18018e-31
transcription_TU1G01-6432_from_G1G01-424-MONOMER	0	-202.637
transcription_TU1G01-3062_from_G1G01-424-MONOMER	0	-362.991
transcription_TU1G01-1238_from_G1G01-424-MONOMER	0	-3.09304e-32
transcription_TU1G01-202_from_G1G01-424-MONOMER	0	-0.0206186
transcription_TU1G01-3738_from_G1G01-424-MONOMER	0	-121.931
transcription_TU1G01-5078_from_G1G01-424-MONOMER	0	-3.74267e-32
transcription_TU1G01-1208_from_G1G01-424-MONOMER	1.23583e-08	-1.72144e-32
transcription_TU1G01-672_from_G1G01-424-MONOMER	0	6.33131e-32
transcription_TU1G01-1990_from_G1G01-424-MONOMER	0	-701.174
transcription_TU1G01-5712_from_G1G01-424-MONOMER	1.05066e-11	1.57002e-31
transcription_TU1G01-502_from_G1G01-424-MONOMER	0	6.12994e-32
transcription_TU1G01-5682_from_G1G01-424-MONOMER	6.72537e-13	1.46029e-32
transcription_TU1G01-1146_from_G1G01-424-MONOMER	0	1.30858e-31
transcription_TU1G01-1932_from_G1G01-424-MONOMER	0	-9.03857e-34
transcription_TU1G01-4992_from_G1G01-424-MONOMER	0	3.28786e-32
transcription_TU1G01-1116_from_G1G01-424-MONOMER	9.65128e-10	-6.74323e-32
transcription_TU1G01-362_from_G1G01-424-MONOMER	0	-620.964
transcription_TU1G01-7296_from_G1G01-424-MONOMER	0	-444.066
transcription_TU1G01-5624_from_G1G01-424-MONOMER	6.4969e-10	-1.72948e-32
transcription_TU1G01-1874_from_G1G01-424-MONOMER	0	-257.61
transcription_TU1G01-2540_from_G1G01-424-MONOMER	0	-0.0206186
transcription_TU1G01-626_from_G1G01-424-MONOMER	0	-1.63174e-33
transcription_TU1G01-2888_from_G1G01-424-MONOMER	0	-1.24773e-32
transcription_TU1G01-1058_from_G1G01-424-MONOMER	0	-278.818
transcription_TU1G01-1844_from_G1G01-424-MONOMER	6.72537e-13	-5.65417e-32
transcription_TU1G01-3558_from_G1G01-424-MONOMER	0	-291.761
transcription_TU1G01-422_from_G1G01-424-MONOMER	0	-497.056
transcription_TU1G01-7238_from_G1G01-424-MONOMER	0	-2.31713e-32
transcription_TU1G01-2512_from_G1G01-424-MONOMER	0	1.35351e-31
transcription_TU1G01-6230_from_G1G01-424-MONOMER	7.64736e-11	1.26219e-31
transcription_TU1G01-286_from_G1G01-424-MONOMER	0	-452.056
transcription_TU1G01-4192_from_G1G01-424-MONOMER	6.42169e-11	8.54813e-32
transcription_TU1G01-2482_from_G1G01-424-MONOMER	4.71985e-10	-1.26241e-32
transcription_TU1G01-554_from_G1G01-424-MONOMER	0	-293.948
transcription_TU1G01-350_from_G1G01-424-MONOMER	0	-312.423
transcription_TU1G01-7180_from_G1G01-424-MONOMER	0	-246.25
transcription_TU1G01-4830_from_G1G01-424-MONOMER	0	1.25928e-31
transcription_TU1G01-2800_from_G1G01-424-MONOMER	0	1.01323e-31
transcription_TU1G01-2418_from_G1G01-424-MONOMER	1.41217e-09	2.14998e-31
transcription_TU1G01-614_from_G1G01-424-MONOMER	0	-298.079
transcription_TU1G01-2768_from_G1G01-424-MONOMER	7.57688e-11	6.96281e-32
transcription_TU1G01-5444_from_G1G01-424-MONOMER	6.09407e-09	2.83632e-31
transcription_TU1G01-1696_from_G1G01-424-MONOMER	4.30278e-07	-3.12336e-32
transcription_TU1G01-474_from_G1G01-424-MONOMER	1.72346e-10	9.71851e-33
transcription_TU1G01-5416_from_G1G01-424-MONOMER	0	-5.58279e-32
transcription_TU1G01-1666_from_G1G01-424-MONOMER	0	-225.882
transcription_TU1G01-706_from_G1G01-424-MONOMER	5.87426e-06	-4.10625e-32
transcription_TU1G01-990_from_G1G01-424-MONOMER	2.42639e-09	2.74968e-31
transcription_TU1G01-1638_from_G1G01-424-MONOMER	0	-5.9067e-32
transcription_TU1G01-2302_from_G1G01-424-MONOMER	0	2.39862e-31
transcription_TU1G01-4680_from_G1G01-424-MONOMER	5.93124e-07	2.63046e-32
transcription_TU1G01-6022_from_G1G01-424-MONOMER	0	-203.599
transcription_TU1G01-1608_from_G1G01-424-MONOMER	3.7042e-11	1.12028e-32
transcription_TU1G01-3992_from_G1G01-424-MONOMER	0	-784.356
transcription_TU1G01-5332_from_G1G01-424-MONOMER	3.70449e-10	1.01891e-31
transcription_TU1G01-1580_from_G1G01-424-MONOMER	1.41217e-09	-3.03429e-32
transcription_TU1G01-5968_from_G1G01-424-MONOMER	2.76976e-10	6.92112e-32
transcription_TU1G01-1552_from_G1G01-424-MONOMER	0	-4.77665e-32
transcription_TU1G01-2216_from_G1G01-424-MONOMER	6.31797e-08	-1.42684e-32
transcription_TU1G01-874_from_G1G01-424-MONOMER	6.07985e-12	1.335e-33
transcription_TU1G01-594_from_G1G01-424-MONOMER	0	-3.12336e-32
transcription_TU1G01-1522_from_G1G01-424-MONOMER	4.14499e-11	1.80241e-32
transcription_TU1G01-6916_from_G1G01-424-MONOMER	0	3.60921e-31
transcription_TU1G01-5244_from_G1G01-424-MONOMER	0	-311.543
transcription_TU1G01-138_from_G1G01-424-MONOMER	0	-156.375
transcription_TU1G01-6886_from_G1G01-424-MONOMER	0	-214.911
transcription_TU1G01-816_from_G1G01-424-MONOMER	2.0416e-08	-5.02596e-32
transcription_TU1G01-588_from_G1G01-424-MONOMER	0	1.89917e-32
transcription_TU1G01-1464_from_G1G01-424-MONOMER	0	-850.318
transcription_TU1G01-2130_from_G1G01-424-MONOMER	1.59823e-07	1.24349e-32
transcription_TU1G01-3846_from_G1G01-424-MONOMER	0	-3.37919e-32
transcription_TU1G01-1320_from_G1G01-424-MONOMER	0	-581.955
transcription_TU1G01-4474_from_G1G01-424-MONOMER	0	-270.513
transcription_TU1G01-516_from_G1G01-424-MONOMER	2.93111e-09	1.88248e-32
transcription_TU1G01-6484_from_G1G01-424-MONOMER	0	-114.104
transcription_TU1G01-2738_from_G1G01-424-MONOMER	0	4.13164e-31
transcription_TU1G01-3088_from_G1G01-424-MONOMER	0	-508.184
transcription_TU1G01-5764_from_G1G01-424-MONOMER	4.1861e-09	1.98837e-31
transcription_TU1G01-3058_from_G1G01-424-MONOMER	0	-384.971
transcription_TU1G01-2014_from_G1G01-424-MONOMER	0	4.80121e-32
transcription_TU1G01-7404_from_G1G01-424-MONOMER	4.90656e-13	7.30683e-32
transcription_TU1G01-268_from_G1G01-424-MONOMER	6.72537e-13	9.62447e-34
transcription_TU1G01-5072_from_G1G01-424-MONOMER	2.69572e-08	-1.03084e-31
transcription_TU1G01-1984_from_G1G01-424-MONOMER	0	4.13137e-31
transcription_TU1G01-436_from_G1G01-424-MONOMER	8.90257e-12	2.15216e-31
transcription_TU1G01-5706_from_G1G01-424-MONOMER	0	2.93784e-31
transcription_TU1G01-1170_from_G1G01-424-MONOMER	5.42635e-09	5.61824e-33
transcription_TU1G01-4330_from_G1G01-424-MONOMER	4.30864e-12	7.145e-32
transcription_TU1G01-7348_from_G1G01-424-MONOMER	0	-225.409
transcription_TU1G01-5678_from_G1G01-424-MONOMER	4.30864e-12	2.131e-32
transcription_TU1G01-6340_from_G1G01-424-MONOMER	1.36952e-10	-2.17127e-32
transcription_TU1G01-3644_from_G1G01-424-MONOMER	0	-6.39508e-32
transcription_TU1G01-4986_from_G1G01-424-MONOMER	0	-1.84096e-32
transcription_TU1G01-5648_from_G1G01-424-MONOMER	1.34507e-12	2.06865e-32
transcription_TU1G01-2940_from_G1G01-424-MONOMER	0	-288.376
transcription_TU1G01-1110_from_G1G01-424-MONOMER	1.68018e-10	-4.35241e-32
transcription_TU1G01-1898_from_G1G01-424-MONOMER	6.75217e-06	-2.78313e-33
transcription_TU1G01-2564_from_G1G01-424-MONOMER	0	-269.868
transcription_TU1G01-562_from_G1G01-424-MONOMER	0	-1.74754e-31
transcription_TU1G01-2536_from_G1G01-424-MONOMER	0	-7.20923e-32
transcription_TU1G01-5592_from_G1G01-424-MONOMER	1.34414e-09	8.99626e-32
transcription_TU1G01-7232_from_G1G01-424-MONOMER	0	-1.54907e-32
transcription_TU1G01-1022_from_G1G01-424-MONOMER	0	-4.64179e-32
transcription_TU1G01-4186_from_G1G01-424-MONOMER	1.48505e-09	7.46399e-32
transcription_TU1G01-5534_from_G1G01-424-MONOMER	0	2.6524e-33
transcription_TU1G01-2824_from_G1G01-424-MONOMER	0	-211.469
transcription_TU1G01-4824_from_G1G01-424-MONOMER	0	-2.26466e-31
transcription_TU1G01-2798_from_G1G01-424-MONOMER	0	-220.679
transcription_TU1G01-4792_from_G1G01-424-MONOMER	0	-7.73541e-32
transcription_TU1G01-5468_from_G1G01-424-MONOMER	1.59316e-08	6.80344e-33
transcription_TU1G01-4094_from_G1G01-424-MONOMER	0	-264.177
transcription_TU1G01-4762_from_G1G01-424-MONOMER	4.30864e-12	5.52159e-32
transcription_TU1G01-544_from_G1G01-424-MONOMER	3.69485e-07	-2.15267e-33
transcription_TU1G01-2356_from_G1G01-424-MONOMER	0	1.39062e-31
transcription_TU1G01-984_from_G1G01-424-MONOMER	1.3439e-10	1.19398e-31
transcription_TU1G01-5388_from_G1G01-424-MONOMER	0	-285.718
transcription_TU1G01-4676_from_G1G01-424-MONOMER	0	-2.78971e-32
transcription_TU1G01-536_from_G1G01-424-MONOMER	1.31039e-08	-9.86496e-32
transcription_TU1G01-6018_from_G1G01-424-MONOMER	0	9.3343e-33
transcription_TU1G01-4646_from_G1G01-424-MONOMER	0	1.14202e-33
transcription_TU1G01-926_from_G1G01-424-MONOMER	0	-1130.16
transcription_TU1G01-5326_from_G1G01-424-MONOMER	3.6948e-07	9.22732e-32
transcription_TU1G01-5992_from_G1G01-424-MONOMER	0	-8.64565e-32
transcription_TU1G01-1576_from_G1G01-424-MONOMER	0	4.94761e-32
transcription_TU1G01-6968_from_G1G01-424-MONOMER	0	-402.836
transcription_TU1G01-5298_from_G1G01-424-MONOMER	0	-179.803
transcription_TU1G01-5962_from_G1G01-424-MONOMER	0	7.55202e-32
transcription_TU1G01-1546_from_G1G01-424-MONOMER	3.64497e-14	3.1873e-32
transcription_TU1G01-1430_from_G1G01-424-MONOMER	0	-2.95865e-31
transcription_TU1G01-2210_from_G1G01-424-MONOMER	1.29259e-11	5.26213e-32
transcription_TU1G01-5934_from_G1G01-424-MONOMER	0	-304.121
transcription_TU1G01-1400_from_G1G01-424-MONOMER	0	-4.36991e-32
transcription_TU1G01-84_from_G1G01-424-MONOMER	9.89289e-09	4.13014e-31
transcription_TU1G01-524_from_G1G01-424-MONOMER	1.15407e-11	-1.14788e-31
transcription_TU1G01-1488_from_G1G01-424-MONOMER	3.36036e-10	-1.54031e-32
transcription_TU1G01-810_from_G1G01-424-MONOMER	8.61729e-12	-7.14547e-33
transcription_TU1G01-1458_from_G1G01-424-MONOMER	3.64386e-11	-1.67214e-32
transcription_TU1G01-3170_from_G1G01-424-MONOMER	0	-336.275
transcription_TU1G01-3840_from_G1G01-424-MONOMER	0	-267.041
transcription_TU1G01-6508_from_G1G01-424-MONOMER	0	1.8914e-32
transcription_TU1G01-3812_from_G1G01-424-MONOMER	0	-1014.75
transcription_TU1G01-754_from_G1G01-424-MONOMER	0	-5.52797e-32
transcription_TU1G01-5154_from_G1G01-424-MONOMER	0	-3.19705e-32
transcription_TU1G01-6450_from_G1G01-424-MONOMER	0	-276.229
transcription_TU1G01-3082_from_G1G01-424-MONOMER	0	-5.50562e-32
transcription_TU1G01-576_from_G1G01-424-MONOMER	3.36036e-10	-8.99971e-32
transcription_TU1G01-3052_from_G1G01-424-MONOMER	0	-765.573
transcription_TU1G01-6738_from_G1G01-424-MONOMER	0	5.40612e-32
transcription_TU1G01-2008_from_G1G01-424-MONOMER	0	-3.33519e-32
transcription_TU1G01-3726_from_G1G01-424-MONOMER	0	1.45015e-31
transcription_TU1G01-4382_from_G1G01-424-MONOMER	0	-230.95
transcription_TU1G01-2674_from_G1G01-424-MONOMER	1.51996e-12	1.09003e-32
transcription_TU1G01-5066_from_G1G01-424-MONOMER	2.97656e-10	-1.67214e-32
transcription_TU1G01-5730_from_G1G01-424-MONOMER	0	-410.518
transcription_TU1G01-3020_from_G1G01-424-MONOMER	0	-645.435
transcription_TU1G01-198_from_G1G01-424-MONOMER	2.23235e-06	-8.08828e-32
transcription_TU1G01-2644_from_G1G01-424-MONOMER	6.23754e-12	2.64336e-32
transcription_TU1G01-1164_from_G1G01-424-MONOMER	1.19433e-08	-7.31876e-32
transcription_TU1G01-1950_from_G1G01-424-MONOMER	0	-3.28241e-32
transcription_TU1G01-4324_from_G1G01-424-MONOMER	6.12052e-09	-4.8606e-32
transcription_TU1G01-5672_from_G1G01-424-MONOMER	0	-174.984
transcription_TU1G01-6336_from_G1G01-424-MONOMER	7.06087e-10	7.24196e-33
transcription_TU1G01-1134_from_G1G01-424-MONOMER	0	-121.947
transcription_TU1G01-4296_from_G1G01-424-MONOMER	4.32134e-12	-3.47034e-32
transcription_TU1G01-4980_from_G1G01-424-MONOMER	0	1.69833e-32
transcription_TU1G01-1104_from_G1G01-424-MONOMER	4.39679e-09	-2.07719e-32
transcription_TU1G01-1892_from_G1G01-424-MONOMER	0	-1.2917e-31
transcription_TU1G01-4266_from_G1G01-424-MONOMER	0	-1.27817e-31
transcription_TU1G01-1076_from_G1G01-424-MONOMER	0	-436.95
transcription_TU1G01-3580_from_G1G01-424-MONOMER	0	-2.06228e-33
transcription_TU1G01-7256_from_G1G01-424-MONOMER	8.80224e-11	-4.95582e-33
transcription_TU1G01-492_from_G1G01-424-MONOMER	0	-428.53
transcription_TU1G01-1046_from_G1G01-424-MONOMER	0	-727.568
transcription_TU1G01-1834_from_G1G01-424-MONOMER	6.20356e-13	2.25659e-32
transcription_TU1G01-2500_from_G1G01-424-MONOMER	0	-462.055
transcription_TU1G01-5558_from_G1G01-424-MONOMER	3.64386e-11	2.47519e-32
transcription_TU1G01-622_from_G1G01-424-MONOMER	0	1.48251e-31
transcription_TU1G01-1018_from_G1G01-424-MONOMER	0	1.96898e-32
transcription_TU1G01-2472_from_G1G01-424-MONOMER	0	-393.825
transcription_TU1G01-5528_from_G1G01-424-MONOMER	3.6948e-07	4.19849e-32
transcription_TU1G01-282_from_G1G01-424-MONOMER	0	-1051.13
transcription_TU1G01-1778_from_G1G01-424-MONOMER	3.64311e-09	9.10355e-32
transcription_TU1G01-3488_from_G1G01-424-MONOMER	9.12037e-09	-3.53238e-32
transcription_TU1G01-2440_from_G1G01-424-MONOMER	0	-6.66416e-33
transcription_TU1G01-482_from_G1G01-424-MONOMER	0	-325.331
transcription_TU1G01-5498_from_G1G01-424-MONOMER	0	-1160.99
transcription_TU1G01-6162_from_G1G01-424-MONOMER	0	-290.691
transcription_TU1G01-5462_from_G1G01-424-MONOMER	1.41217e-09	5.45253e-32
transcription_TU1G01-6128_from_G1G01-424-MONOMER	0	-3.62166e-32
transcription_TU1G01-1714_from_G1G01-424-MONOMER	2.44821e-08	-5.95637e-32
transcription_TU1G01-4758_from_G1G01-424-MONOMER	4.30864e-12	-8.81803e-31
transcription_TU1G01-4728_from_G1G01-424-MONOMER	2.63141e-07	-2.01266e-32
transcription_TU1G01-1656_from_G1G01-424-MONOMER	1.13115e-08	-8.58524e-34
transcription_TU1G01-6040_from_G1G01-424-MONOMER	0	-437.522
transcription_TU1G01-702_from_G1G01-424-MONOMER	2.01761e-12	-7.58257e-32
transcription_TU1G01-2292_from_G1G01-424-MONOMER	0	5.88597e-32
transcription_TU1G01-950_from_G1G01-424-MONOMER	9.63483e-07	3.09766e-31
transcription_TU1G01-5350_from_G1G01-424-MONOMER	1.0568e-11	-4.63777e-33
transcription_TU1G01-3308_from_G1G01-424-MONOMER	0	-244.923
transcription_TU1G01-5986_from_G1G01-424-MONOMER	1.31101e-08	1.61615e-33
transcription_TU1G01-6646_from_G1G01-424-MONOMER	0	-244.471
transcription_TU1G01-2234_from_G1G01-424-MONOMER	2.55558e-08	-1.09464e-31
transcription_TU1G01-892_from_G1G01-424-MONOMER	0	2.74625e-32
transcription_TU1G01-5292_from_G1G01-424-MONOMER	0	-6.01098e-32
transcription_TU1G01-4584_from_G1G01-424-MONOMER	0	-305.865
transcription_TU1G01-862_from_G1G01-424-MONOMER	3.93629e-10	1.13256e-31
transcription_TU1G01-5262_from_G1G01-424-MONOMER	0	-7.92124e-32
transcription_TU1G01-6904_from_G1G01-424-MONOMER	1.00377e-05	-9.66383e-34
transcription_TU1G01-590_from_G1G01-424-MONOMER	1.57973e-10	3.97572e-32
transcription_TU1G01-1482_from_G1G01-424-MONOMER	3.69485e-07	1.17107e-32
transcription_TU1G01-1368_from_G1G01-424-MONOMER	0	-5.29008e-33
transcription_TU1G01-5868_from_G1G01-424-MONOMER	0	-124.903
transcription_TU1G01-134_from_G1G01-424-MONOMER	8.65649e-13	2.52056e-31
transcription_TU1G01-6846_from_G1G01-424-MONOMER	0	-167.492
transcription_TU1G01-212_from_G1G01-424-MONOMER	0	-506.495
transcription_TU1G01-4492_from_G1G01-424-MONOMER	0	-280.146
transcription_TU1G01-778_from_G1G01-424-MONOMER	3.35539e-08	6.87716e-32
transcription_TU1G01-584_from_G1G01-424-MONOMER	0	3.08064e-32
transcription_TU1G01-6502_from_G1G01-424-MONOMER	0	-343.551
transcription_TU1G01-1310_from_G1G01-424-MONOMER	0	6.86108e-32
transcription_TU1G01-2090_from_G1G01-424-MONOMER	0	-279.819
transcription_TU1G01-4462_from_G1G01-424-MONOMER	3.04789e-17	-2.12957e-32
transcription_TU1G01-512_from_G1G01-424-MONOMER	0	-1.27405e-32
transcription_TU1G01-5782_from_G1G01-424-MONOMER	0	-726.144
transcription_TU1G01-3078_from_G1G01-424-MONOMER	0	-256.598
transcription_TU1G01-2032_from_G1G01-424-MONOMER	3.64815e-08	1.43831e-32
transcription_TU1G01-2002_from_G1G01-424-MONOMER	0	-860.261
transcription_TU1G01-2668_from_G1G01-424-MONOMER	0	5.21511e-32
transcription_TU1G01-1188_from_G1G01-424-MONOMER	0	-186.991
transcription_TU1G01-6702_from_G1G01-424-MONOMER	0	-6.40901e-33
transcription_TU1G01-1974_from_G1G01-424-MONOMER	5.33359e-08	6.60616e-33
transcription_TU1G01-264_from_G1G01-424-MONOMER	0	-351.52
transcription_TU1G01-5696_from_G1G01-424-MONOMER	0	2.35351e-31
transcription_TU1G01-296_from_G1G01-424-MONOMER	1.60034e-12	4.8544e-32
transcription_TU1G01-4290_from_G1G01-424-MONOMER	0	1.54556e-31
transcription_TU1G01-4260_from_G1G01-424-MONOMER	0	-304.298
transcription_TU1G01-6272_from_G1G01-424-MONOMER	2.66634e-08	-1.69023e-32
transcription_TU1G01-3572_from_G1G01-424-MONOMER	0	-3.18218e-31
transcription_TU1G01-6242_from_G1G01-424-MONOMER	0	-9.03069e-33
transcription_TU1G01-1828_from_G1G01-424-MONOMER	1.68018e-10	-2.06089e-32
transcription_TU1G01-5552_from_G1G01-424-MONOMER	0	-320.213
transcription_TU1G01-2842_from_G1G01-424-MONOMER	0	-224.425
transcription_TU1G01-4846_from_G1G01-424-MONOMER	0	-180.583
transcription_TU1G01-5522_from_G1G01-424-MONOMER	8.80224e-11	-4.59125e-32
transcription_TU1G01-2814_from_G1G01-424-MONOMER	4.41143e-09	2.41906e-31
transcription_TU1G01-1772_from_G1G01-424-MONOMER	4.73347e-11	5.46949e-32
transcription_TU1G01-2400_from_G1G01-424-MONOMER	0	-3.50574e-33
transcription_TU1G01-4752_from_G1G01-424-MONOMER	4.30864e-12	-5.9823e-32
transcription_TU1G01-2344_from_G1G01-424-MONOMER	0	-3.52998e-32
transcription_TU1G01-540_from_G1G01-424-MONOMER	3.6948e-07	8.02874e-33
transcription_TU1G01-6064_from_G1G01-424-MONOMER	0	2.55879e-32
transcription_TU1G01-3360_from_G1G01-424-MONOMER	0	1.98028e-32
transcription_TU1G01-4694_from_G1G01-424-MONOMER	0	-159.333
transcription_TU1G01-974_from_G1G01-424-MONOMER	2.53748e-07	1.03097e-32
transcription_TU1G01-6036_from_G1G01-424-MONOMER	0	-1.59462e-31
transcription_TU1G01-5316_from_G1G01-424-MONOMER	0	-88.7209
transcription_TU1G01-1564_from_G1G01-424-MONOMER	0	-271.332
transcription_TU1G01-3946_from_G1G01-424-MONOMER	0	-1140.69
transcription_TU1G01-5952_from_G1G01-424-MONOMER	1.49074e-09	-3.87995e-32
transcription_TU1G01-1506_from_G1G01-424-MONOMER	0	3.53026e-32
transcription_TU1G01-6584_from_G1G01-424-MONOMER	0	7.42147e-33
transcription_TU1G01-690_from_G1G01-424-MONOMER	0	-1.40752e-31
transcription_TU1G01-2172_from_G1G01-424-MONOMER	0	1.22815e-31
transcription_TU1G01-4546_from_G1G01-424-MONOMER	3.70449e-10	2.06853e-33
transcription_TU1G01-386_from_G1G01-424-MONOMER	0	-529.017
transcription_TU1G01-520_from_G1G01-424-MONOMER	3.10866e-05	7.83038e-32
transcription_TU1G01-5862_from_G1G01-424-MONOMER	4.45576e-11	-2.17923e-32
transcription_TU1G01-1334_from_G1G01-424-MONOMER	3.15617e-09	1.05889e-31
transcription_TU1G01-4486_from_G1G01-424-MONOMER	3.64497e-14	1.37799e-32
transcription_TU1G01-5172_from_G1G01-424-MONOMER	0	-197.618
transcription_TU1G01-5834_from_G1G01-424-MONOMER	0	-603.135
transcription_TU1G01-1304_from_G1G01-424-MONOMER	0	-0.0412372
transcription_TU1G01-7456_from_G1G01-424-MONOMER	0	-161.834
transcription_TU1G01-5804_from_G1G01-424-MONOMER	1.21437e-09	1.63255e-32
transcription_TU1G01-6468_from_G1G01-424-MONOMER	7.06122e-10	-1.95403e-32
transcription_TU1G01-1276_from_G1G01-424-MONOMER	0	-463.428
transcription_TU1G01-7440_from_G1G01-424-MONOMER	0	-105.726
transcription_TU1G01-440_from_G1G01-424-MONOMER	0	-188.707
transcription_TU1G01-5084_from_G1G01-424-MONOMER	0	-290.64
transcription_TU1G01-5748_from_G1G01-424-MONOMER	0	-1218.73
transcription_TU1G01-2662_from_G1G01-424-MONOMER	1.72346e-11	-1.94685e-32
transcription_TU1G01-3010_from_G1G01-424-MONOMER	0	4.17649e-31
transcription_TU1G01-1968_from_G1G01-424-MONOMER	1.72346e-11	4.83509e-32
transcription_TU1G01-4342_from_G1G01-424-MONOMER	0	-802.415
transcription_TU1G01-2982_from_G1G01-424-MONOMER	0	-1952.08
transcription_TU1G01-1154_from_G1G01-424-MONOMER	1.27779e-08	-6.26064e-32
transcription_TU1G01-4314_from_G1G01-424-MONOMER	5.10401e-09	-2.60338e-32
transcription_TU1G01-4284_from_G1G01-424-MONOMER	1.93676e-10	-3.1423e-31
transcription_TU1G01-7302_from_G1G01-424-MONOMER	0	-392.32
transcription_TU1G01-5632_from_G1G01-424-MONOMER	1.37474e-10	4.88347e-32
transcription_TU1G01-1094_from_G1G01-424-MONOMER	5.12478e-10	-1.20179e-31
transcription_TU1G01-36_from_G1G01-424-MONOMER	3.71385e-13	-2.27895e-32
transcription_TU1G01-1064_from_G1G01-424-MONOMER	0	-195.115
transcription_TU1G01-7244_from_G1G01-424-MONOMER	6.42819e-10	4.17489e-33
transcription_TU1G01-5576_from_G1G01-424-MONOMER	4.34509e-12	-2.91479e-32
transcription_TU1G01-2866_from_G1G01-424-MONOMER	0	-49.3314
transcription_TU1G01-4870_from_G1G01-424-MONOMER	0	-266.262
transcription_TU1G01-5546_from_G1G01-424-MONOMER	9.95993e-09	1.34068e-32
transcription_TU1G01-6208_from_G1G01-424-MONOMER	1.06654e-07	7.21711e-33
transcription_TU1G01-1006_from_G1G01-424-MONOMER	0	-709.397
transcription_TU1G01-1796_from_G1G01-424-MONOMER	7.03999e-06	5.22238e-34
transcription_TU1G01-2460_from_G1G01-424-MONOMER	1.13217e-08	-3.61479e-32
transcription_TU1G01-4838_from_G1G01-424-MONOMER	0	2.06754e-33
transcription_TU1G01-5516_from_G1G01-424-MONOMER	1.72854e-11	-4.46858e-32
transcription_TU1G01-6180_from_G1G01-424-MONOMER	7.44657e-07	9.99604e-33
transcription_TU1G01-4140_from_G1G01-424-MONOMER	7.49522e-09	4.45461e-32
transcription_TU1G01-716_from_G1G01-424-MONOMER	1.11097e-11	8.71365e-32
transcription_TU1G01-2430_from_G1G01-424-MONOMER	0	5.78273e-33
transcription_TU1G01-4802_from_G1G01-424-MONOMER	3.23777e-11	5.46346e-33
transcription_TU1G01-5480_from_G1G01-424-MONOMER	4.32134e-12	-1.04391e-31
transcription_TU1G01-2776_from_G1G01-424-MONOMER	0	-114.944
transcription_TU1G01-4106_from_G1G01-424-MONOMER	0	-186.713
transcription_TU1G01-5452_from_G1G01-424-MONOMER	8.61729e-12	-5.08357e-33
transcription_TU1G01-6118_from_G1G01-424-MONOMER	1.22883e-11	-4.08519e-33
transcription_TU1G01-7066_from_G1G01-424-MONOMER	6.72071e-10	-4.32147e-32
transcription_TU1G01-606_from_G1G01-424-MONOMER	0	2.26123e-32
transcription_TU1G01-1644_from_G1G01-424-MONOMER	6.83308e-10	-3.89932e-32
transcription_TU1G01-2310_from_G1G01-424-MONOMER	0	-268.582
transcription_TU1G01-4024_from_G1G01-424-MONOMER	0	-268.518
transcription_TU1G01-4688_from_G1G01-424-MONOMER	0	-460.255
transcription_TU1G01-4_from_G1G01-424-MONOMER	3.05802e-09	4.8473e-32
transcription_TU1G01-466_from_G1G01-424-MONOMER	0	-25.9013
transcription_TU1G01-534_from_G1G01-424-MONOMER	7.3896e-07	1.06336e-32
transcription_TU1G01-1588_from_G1G01-424-MONOMER	0	2.99989e-32
transcription_TU1G01-3298_from_G1G01-424-MONOMER	0	-254.94
transcription_TU1G01-6980_from_G1G01-424-MONOMER	1.33315e-07	-1.43374e-33
transcription_TU1G01-910_from_G1G01-424-MONOMER	0	-97.9242
transcription_TU1G01-5976_from_G1G01-424-MONOMER	0	-4.54272e-32
transcription_TU1G01-156_from_G1G01-424-MONOMER	0	-704.457
transcription_TU1G01-3940_from_G1G01-424-MONOMER	0	8.56955e-32
transcription_TU1G01-4600_from_G1G01-424-MONOMER	0	-1287.9
transcription_TU1G01-880_from_G1G01-424-MONOMER	0	5.56328e-32
transcription_TU1G01-5280_from_G1G01-424-MONOMER	0	-0.0206186
transcription_TU1G01-1530_from_G1G01-424-MONOMER	0	-174.079
transcription_TU1G01-324_from_G1G01-424-MONOMER	0	-111.194
transcription_TU1G01-852_from_G1G01-424-MONOMER	3.6948e-07	3.10491e-33
transcription_TU1G01-5918_from_G1G01-424-MONOMER	0	-365.8
transcription_TU1G01-1500_from_G1G01-424-MONOMER	2.53065e-07	9.28807e-32
transcription_TU1G01-4540_from_G1G01-424-MONOMER	5.72778e-09	-2.04429e-31
transcription_TU1G01-5886_from_G1G01-424-MONOMER	7.006e-09	-1.37442e-32
transcription_TU1G01-3182_from_G1G01-424-MONOMER	0	-490.649
transcription_TU1G01-4510_from_G1G01-424-MONOMER	0	9.22368e-32
transcription_TU1G01-5196_from_G1G01-424-MONOMER	0	1.59757e-32
transcription_TU1G01-5858_from_G1G01-424-MONOMER	0	5.7337e-32
transcription_TU1G01-3154_from_G1G01-424-MONOMER	0	-832.421
transcription_TU1G01-4480_from_G1G01-424-MONOMER	0	-823.125
transcription_TU1G01-766_from_G1G01-424-MONOMER	0	-296.073
transcription_TU1G01-5828_from_G1G01-424-MONOMER	0	6.552e-32
transcription_TU1G01-208_from_G1G01-424-MONOMER	0	-0.0206186
transcription_TU1G01-6462_from_G1G01-424-MONOMER	4.30864e-12	3.48058e-31
transcription_TU1G01-3096_from_G1G01-424-MONOMER	0	1.67934e-31
transcription_TU1G01-1268_from_G1G01-424-MONOMER	0	-1010.63
transcription_TU1G01-678_from_G1G01-424-MONOMER	0	-0.0206186
transcription_TU1G01-2050_from_G1G01-424-MONOMER	2.23669e-09	-1.57518e-32
transcription_TU1G01-3768_from_G1G01-424-MONOMER	0	-5.80228e-32
transcription_TU1G01-7438_from_G1G01-424-MONOMER	0	-31.6574
transcription_TU1G01-5772_from_G1G01-424-MONOMER	6.83308e-10	-2.53016e-32
transcription_TU1G01-6434_from_G1G01-424-MONOMER	1.73466e-10	1.99169e-32
transcription_TU1G01-3064_from_G1G01-424-MONOMER	1.72346e-11	1.21911e-31
transcription_TU1G01-2020_from_G1G01-424-MONOMER	2.30632e-11	-6.18113e-32
transcription_TU1G01-374_from_G1G01-424-MONOMER	0	5.09144e-32
transcription_TU1G01-5714_from_G1G01-424-MONOMER	3.20125e-07	-2.76493e-32
transcription_TU1G01-6348_from_G1G01-424-MONOMER	2.86042e-08	2.13493e-32
transcription_TU1G01-1148_from_G1G01-424-MONOMER	0	-2.19375e-33
transcription_TU1G01-7326_from_G1G01-424-MONOMER	2.23669e-09	3.38722e-32
transcription_TU1G01-4994_from_G1G01-424-MONOMER	0	-243.178
transcription_TU1G01-5656_from_G1G01-424-MONOMER	1.72346e-11	-1.39884e-32
transcription_TU1G01-1118_from_G1G01-424-MONOMER	9.65128e-10	4.92632e-32
transcription_TU1G01-1904_from_G1G01-424-MONOMER	0	-275.767
transcription_TU1G01-3620_from_G1G01-424-MONOMER	0	-224.335
transcription_TU1G01-2572_from_G1G01-424-MONOMER	0	5.87603e-33
transcription_TU1G01-292_from_G1G01-424-MONOMER	0	-170.309
transcription_TU1G01-2890_from_G1G01-424-MONOMER	0	-1.55134e-31
transcription_TU1G01-106_from_G1G01-424-MONOMER	0	-499.57
transcription_TU1G01-1846_from_G1G01-424-MONOMER	0	-455.377
transcription_TU1G01-7210_from_G1G01-424-MONOMER	0	-291.093
transcription_TU1G01-2484_from_G1G01-424-MONOMER	4.71985e-10	2.16255e-31
transcription_TU1G01-1790_from_G1G01-424-MONOMER	7.47472e-08	-5.20357e-32
transcription_TU1G01-2802_from_G1G01-424-MONOMER	0	5.14e-32
transcription_TU1G01-7154_from_G1G01-424-MONOMER	0	-243.975
transcription_TU1G01-7148_from_G1G01-424-MONOMER	3.52471e-07	1.33088e-31
transcription_TU1G01-48_from_G1G01-424-MONOMER	1.4889e-08	4.55556e-32
transcription_TU1G01-4100_from_G1G01-424-MONOMER	0	-345.482
transcription_TU1G01-2362_from_G1G01-424-MONOMER	1.34507e-12	7.90321e-33
transcription_TU1G01-4740_from_G1G01-424-MONOMER	7.06122e-10	-4.73298e-32
transcription_TU1G01-4712_from_G1G01-424-MONOMER	6.12063e-09	-5.29843e-32
transcription_TU1G01-4682_from_G1G01-424-MONOMER	5.93124e-07	3.02855e-32
transcription_TU1G01-962_from_G1G01-424-MONOMER	0	2.65275e-32
transcription_TU1G01-6688_from_G1G01-424-MONOMER	0	6.32375e-33
transcription_TU1G01-6_from_G1G01-424-MONOMER	9.17405e-09	1.49479e-32
transcription_TU1G01-1582_from_G1G01-424-MONOMER	6.72537e-13	6.02236e-32
transcription_TU1G01-666_from_G1G01-424-MONOMER	0	-3.27332e-32
transcription_TU1G01-6976_from_G1G01-424-MONOMER	6.17914e-09	3.39373e-33
transcription_TU1G01-5970_from_G1G01-424-MONOMER	1.49904e-08	2.24455e-31
transcription_TU1G01-1554_from_G1G01-424-MONOMER	0	-1175.52
transcription_TU1G01-3936_from_G1G01-424-MONOMER	1.29259e-11	1.84062e-32
transcription_TU1G01-5276_from_G1G01-424-MONOMER	0	-374.913
transcription_TU1G01-1524_from_G1G01-424-MONOMER	8.28998e-11	2.49557e-32
transcription_TU1G01-1408_from_G1G01-424-MONOMER	0	-213.457
transcription_TU1G01-6918_from_G1G01-424-MONOMER	0	6.67622e-32
transcription_TU1G01-846_from_G1G01-424-MONOMER	0	-1391.16
transcription_TU1G01-1496_from_G1G01-424-MONOMER	5.12478e-10	-5.76078e-31
transcription_TU1G01-4534_from_G1G01-424-MONOMER	0	-282.699
transcription_TU1G01-5880_from_G1G01-424-MONOMER	0	-396.187
transcription_TU1G01-3178_from_G1G01-424-MONOMER	0	5.76465e-32
transcription_TU1G01-686_from_G1G01-424-MONOMER	1.40232e-10	1.67493e-32
transcription_TU1G01-2132_from_G1G01-424-MONOMER	3.44692e-11	2.75891e-32
transcription_TU1G01-1322_from_G1G01-424-MONOMER	0	-272.552
transcription_TU1G01-4476_from_G1G01-424-MONOMER	0	-605.605
transcription_TU1G01-274_from_G1G01-424-MONOMER	0	-339.651
transcription_TU1G01-5796_from_G1G01-424-MONOMER	0	-213.553
transcription_TU1G01-1262_from_G1G01-424-MONOMER	9.05053e-12	-4.38975e-32
transcription_TU1G01-7435_from_G1G01-424-MONOMER	0	-33.3503
transcription_TU1G01-5766_from_G1G01-424-MONOMER	8.45276e-12	1.11914e-31
transcription_TU1G01-3734_from_G1G01-424-MONOMER	0	-884.504
transcription_TU1G01-7406_from_G1G01-424-MONOMER	0	7.03981e-32
transcription_TU1G01-5074_from_G1G01-424-MONOMER	1.49904e-08	6.36833e-31
transcription_TU1G01-5738_from_G1G01-424-MONOMER	1.46873e-08	-1.49285e-32
transcription_TU1G01-1204_from_G1G01-424-MONOMER	1.11394e-11	1.11597e-32
transcription_TU1G01-4360_from_G1G01-424-MONOMER	6.30453e-11	-1.83934e-31
transcription_TU1G01-300_from_G1G01-424-MONOMER	0	-3.11739e-31
transcription_TU1G01-1172_from_G1G01-424-MONOMER	0	-262.517
transcription_TU1G01-4332_from_G1G01-424-MONOMER	1.2571e-12	7.62116e-32
transcription_TU1G01-7350_from_G1G01-424-MONOMER	0	-110.201
transcription_TU1G01-568_from_G1G01-424-MONOMER	0	-201.512
transcription_TU1G01-1140_from_G1G01-424-MONOMER	0	-2.17923e-32
transcription_TU1G01-3646_from_G1G01-424-MONOMER	0	-2.5225e-32
transcription_TU1G01-4302_from_G1G01-424-MONOMER	0	-108.254
transcription_TU1G01-4988_from_G1G01-424-MONOMER	0	-173.723
transcription_TU1G01-2942_from_G1G01-424-MONOMER	0	-596.56
transcription_TU1G01-190_from_G1G01-424-MONOMER	0	5.12884e-32
transcription_TU1G01-496_from_G1G01-424-MONOMER	1.39666e-09	-8.62316e-33
transcription_TU1G01-5620_from_G1G01-424-MONOMER	1.97399e-07	9.35601e-32
transcription_TU1G01-6284_from_G1G01-424-MONOMER	0	-193.296
transcription_TU1G01-2538_from_G1G01-424-MONOMER	0	-1.64281e-31
transcription_TU1G01-5594_from_G1G01-424-MONOMER	7.20143e-10	7.70878e-32
transcription_TU1G01-5564_from_G1G01-424-MONOMER	1.48505e-09	6.4046e-32
transcription_TU1G01-4188_from_G1G01-424-MONOMER	0	-274.382
transcription_TU1G01-5536_from_G1G01-424-MONOMER	0	-1.62451e-32
transcription_TU1G01-416_from_G1G01-424-MONOMER	1.68018e-10	3.39573e-31
transcription_TU1G01-2448_from_G1G01-424-MONOMER	3.03993e-12	-2.45639e-32
transcription_TU1G01-4826_from_G1G01-424-MONOMER	0	5.18666e-32
transcription_TU1G01-6170_from_G1G01-424-MONOMER	0	-582.76
transcription_TU1G01-5470_from_G1G01-424-MONOMER	5.42635e-09	-1.02111e-31
transcription_TU1G01-2764_from_G1G01-424-MONOMER	8.61729e-12	-2.89599e-32
transcription_TU1G01-1720_from_G1G01-424-MONOMER	6.12052e-09	-4.10963e-32
transcription_TU1G01-4096_from_G1G01-424-MONOMER	1.26265e-09	2.91113e-32
transcription_TU1G01-2386_from_G1G01-424-MONOMER	6.53388e-07	-1.53881e-32
transcription_TU1G01-4764_from_G1G01-424-MONOMER	4.30864e-12	-7.13954e-32
transcription_TU1G01-4066_from_G1G01-424-MONOMER	0	-493.889
transcription_TU1G01-7056_from_G1G01-424-MONOMER	1.23583e-08	9.49944e-34
transcription_TU1G01-4706_from_G1G01-424-MONOMER	0	-905.791
transcription_TU1G01-986_from_G1G01-424-MONOMER	3.98668e-11	-5.1906e-33
transcription_TU1G01-5390_from_G1G01-424-MONOMER	0	-560.131
transcription_TU1G01-230_from_G1G01-424-MONOMER	0	-752.968
transcription_TU1G01-3988_from_G1G01-424-MONOMER	0	6.13935e-32
transcription_TU1G01-4648_from_G1G01-424-MONOMER	9.19654e-10	1.51792e-31
transcription_TU1G01-1578_from_G1G01-424-MONOMER	0	-4.88671e-33
transcription_TU1G01-3286_from_G1G01-424-MONOMER	1.68018e-10	-2.91732e-32
transcription_TU1G01-6970_from_G1G01-424-MONOMER	0	-189.124
transcription_TU1G01-396_from_G1G01-424-MONOMER	0	2.68825e-31
transcription_TU1G01-90_from_G1G01-424-MONOMER	1.85224e-10	-1.0134e-31
transcription_TU1G01-530_from_G1G01-424-MONOMER	3.6948e-07	-4.34821e-32
transcription_TU1G01-1548_from_G1G01-424-MONOMER	3.64497e-14	-2.27988e-32
transcription_TU1G01-870_from_G1G01-424-MONOMER	1.59718e-11	2.29308e-32
transcription_TU1G01-320_from_G1G01-424-MONOMER	0	-4.36841e-32
transcription_TU1G01-6882_from_G1G01-424-MONOMER	0	-252.786
transcription_TU1G01-4528_from_G1G01-424-MONOMER	0	1.13216e-31
transcription_TU1G01-812_from_G1G01-424-MONOMER	3.6948e-07	-2.56674e-32
transcription_TU1G01-5212_from_G1G01-424-MONOMER	0	-473.206
transcription_TU1G01-146_from_G1G01-424-MONOMER	1.13115e-08	-4.00644e-32
transcription_TU1G01-3172_from_G1G01-424-MONOMER	0	-407.238
transcription_TU1G01-2126_from_G1G01-424-MONOMER	2.23669e-09	-5.25682e-32
transcription_TU1G01-3842_from_G1G01-424-MONOMER	0	-572.385
transcription_TU1G01-5846_from_G1G01-424-MONOMER	0	-280.575
transcription_TU1G01-756_from_G1G01-424-MONOMER	3.10592e-07	3.42404e-32
transcription_TU1G01-5790_from_G1G01-424-MONOMER	1.34507e-12	7.42147e-33
transcription_TU1G01-204_from_G1G01-424-MONOMER	0	-8.08828e-32
transcription_TU1G01-3758_from_G1G01-424-MONOMER	0	-1.39248e-32
transcription_TU1G01-2704_from_G1G01-424-MONOMER	3.32615e-09	-5.72662e-32
transcription_TU1G01-5760_from_G1G01-424-MONOMER	3.26396e-09	-1.42898e-31
transcription_TU1G01-674_from_G1G01-424-MONOMER	2.88542e-05	-1.27433e-31
transcription_TU1G01-5068_from_G1G01-424-MONOMER	0	-2.53151e-32
transcription_TU1G01-5732_from_G1G01-424-MONOMER	0	-803.421
transcription_TU1G01-3022_from_G1G01-424-MONOMER	0	-252.116
transcription_TU1G01-7344_from_G1G01-424-MONOMER	2.84909e-11	2.94013e-32
transcription_TU1G01-2618_from_G1G01-424-MONOMER	3.6948e-07	2.26261e-32
transcription_TU1G01-5674_from_G1G01-424-MONOMER	0	-471.016
transcription_TU1G01-1136_from_G1G01-424-MONOMER	0	2.43545e-31
transcription_TU1G01-4982_from_G1G01-424-MONOMER	0	-202.829
transcription_TU1G01-5644_from_G1G01-424-MONOMER	0	-377.739
transcription_TU1G01-3610_from_G1G01-424-MONOMER	0	-113.76
transcription_TU1G01-4268_from_G1G01-424-MONOMER	0	-288.747
transcription_TU1G01-7286_from_G1G01-424-MONOMER	3.6948e-07	1.43786e-32
transcription_TU1G01-628_from_G1G01-424-MONOMER	0	-364.307
transcription_TU1G01-2908_from_G1G01-424-MONOMER	0	5.02568e-32
transcription_TU1G01-1078_from_G1G01-424-MONOMER	1.09132e-11	4.10646e-32
transcription_TU1G01-7258_from_G1G01-424-MONOMER	7.345e-09	-1.74075e-32
transcription_TU1G01-4920_from_G1G01-424-MONOMER	0	-4.3545e-32
transcription_TU1G01-6250_from_G1G01-424-MONOMER	0	2.39452e-33
transcription_TU1G01-288_from_G1G01-424-MONOMER	0	-8.06548e-32
transcription_TU1G01-1048_from_G1G01-424-MONOMER	0	-121.954
transcription_TU1G01-1836_from_G1G01-424-MONOMER	0	-278.231
transcription_TU1G01-102_from_G1G01-424-MONOMER	3.19436e-11	-1.59557e-32
transcription_TU1G01-720_from_G1G01-424-MONOMER	5.49552e-06	2.30832e-33
transcription_TU1G01-2474_from_G1G01-424-MONOMER	0	-4.61977e-32
transcription_TU1G01-178_from_G1G01-424-MONOMER	0	-632.603
transcription_TU1G01-550_from_G1G01-424-MONOMER	3.69485e-07	7.24613e-32
transcription_TU1G01-412_from_G1G01-424-MONOMER	2.20198e-07	-5.72331e-32
transcription_TU1G01-5436_from_G1G01-424-MONOMER	0	-4.12063e-32
transcription_TU1G01-708_from_G1G01-424-MONOMER	0	-263.446
transcription_TU1G01-4730_from_G1G01-424-MONOMER	1.38031e-07	6.48704e-31
transcription_TU1G01-980_from_G1G01-424-MONOMER	4.23695e-13	-3.59371e-32
transcription_TU1G01-952_from_G1G01-424-MONOMER	3.02702e-08	1.82806e-32
transcription_TU1G01-5352_from_G1G01-424-MONOMER	0	2.15196e-31
transcription_TU1G01-3310_from_G1G01-424-MONOMER	0	1.36614e-31
transcription_TU1G01-2264_from_G1G01-424-MONOMER	0	-8.69829e-33
transcription_TU1G01-3982_from_G1G01-424-MONOMER	4.32134e-12	7.6196e-32
transcription_TU1G01-922_from_G1G01-424-MONOMER	0	7.68311e-32
transcription_TU1G01-5988_from_G1G01-424-MONOMER	0	-510.995
transcription_TU1G01-2236_from_G1G01-424-MONOMER	2.55558e-08	-7.19638e-32
transcription_TU1G01-894_from_G1G01-424-MONOMER	0	-343.014
transcription_TU1G01-1426_from_G1G01-424-MONOMER	0	-1.83904e-32
transcription_TU1G01-3924_from_G1G01-424-MONOMER	0	-1.05478e-31
transcription_TU1G01-4586_from_G1G01-424-MONOMER	1.15407e-11	4.9083e-32
transcription_TU1G01-1514_from_G1G01-424-MONOMER	0	4.54445e-32
transcription_TU1G01-6592_from_G1G01-424-MONOMER	0	-4.21364e-32
transcription_TU1G01-14_from_G1G01-424-MONOMER	1.60933e-11	-3.18728e-33
transcription_TU1G01-6906_from_G1G01-424-MONOMER	0	1.90526e-31
transcription_TU1G01-218_from_G1G01-424-MONOMER	0	-539.769
transcription_TU1G01-5236_from_G1G01-424-MONOMER	0	9.59628e-32
transcription_TU1G01-1484_from_G1G01-424-MONOMER	0	-1.69179e-31
transcription_TU1G01-1370_from_G1G01-424-MONOMER	4.86844e-09	7.77514e-32
transcription_TU1G01-3166_from_G1G01-424-MONOMER	0	-303.846
transcription_TU1G01-1340_from_G1G01-424-MONOMER	0	3.41706e-32
transcription_TU1G01-2120_from_G1G01-424-MONOMER	3.36036e-10	-1.60196e-31
transcription_TU1G01-4494_from_G1G01-424-MONOMER	0	-280.408
transcription_TU1G01-518_from_G1G01-424-MONOMER	0	-8.08828e-32
transcription_TU1G01-5840_from_G1G01-424-MONOMER	0	-3.1053e-32
transcription_TU1G01-682_from_G1G01-424-MONOMER	2.56876e-10	1.7713e-34
transcription_TU1G01-2092_from_G1G01-424-MONOMER	7.52833e-06	-1.64397e-33
transcription_TU1G01-5150_from_G1G01-424-MONOMER	0	2.56382e-32
transcription_TU1G01-5812_from_G1G01-424-MONOMER	5.60976e-09	2.09998e-32
transcription_TU1G01-3780_from_G1G01-424-MONOMER	9.84072e-11	-3.75385e-32
transcription_TU1G01-5120_from_G1G01-424-MONOMER	0	-283.688
transcription_TU1G01-5784_from_G1G01-424-MONOMER	6.66584e-11	-1.94133e-32
transcription_TU1G01-6418_from_G1G01-424-MONOMER	0	1.73719e-31
transcription_TU1G01-2004_from_G1G01-424-MONOMER	1.68018e-10	1.07593e-31
transcription_TU1G01-5062_from_G1G01-424-MONOMER	0	-9.06447e-33
transcription_TU1G01-1190_from_G1G01-424-MONOMER	3.84107e-10	-2.97983e-31
transcription_TU1G01-1976_from_G1G01-424-MONOMER	1.21976e-08	3.45864e-31
transcription_TU1G01-4350_from_G1G01-424-MONOMER	6.72071e-10	-1.31427e-32
transcription_TU1G01-5698_from_G1G01-424-MONOMER	0	-9.82092e-32
transcription_TU1G01-1130_from_G1G01-424-MONOMER	1.31909e-08	7.80973e-32
transcription_TU1G01-1918_from_G1G01-424-MONOMER	0	-842.388
transcription_TU1G01-564_from_G1G01-424-MONOMER	0	-1.37535e-32
transcription_TU1G01-3604_from_G1G01-424-MONOMER	0	-777.741
transcription_TU1G01-4948_from_G1G01-424-MONOMER	0	1.17524e-31
transcription_TU1G01-6274_from_G1G01-424-MONOMER	0	-209.738
transcription_TU1G01-1072_from_G1G01-424-MONOMER	3.93109e-09	1.74384e-31
transcription_TU1G01-3578_from_G1G01-424-MONOMER	0	-655.943
transcription_TU1G01-7222_from_G1G01-424-MONOMER	0	-293.29
transcription_TU1G01-5554_from_G1G01-424-MONOMER	0	-2.81752e-33
transcription_TU1G01-2844_from_G1G01-424-MONOMER	0	-168.105
transcription_TU1G01-1014_from_G1G01-424-MONOMER	8.27723e-11	2.17754e-32
transcription_TU1G01-1800_from_G1G01-424-MONOMER	0	-3.53208e-32
transcription_TU1G01-2816_from_G1G01-424-MONOMER	0	1.59271e-33
transcription_TU1G01-1774_from_G1G01-424-MONOMER	3.6948e-07	-3.59831e-32
transcription_TU1G01-3484_from_G1G01-424-MONOMER	0	-342.715
transcription_TU1G01-2438_from_G1G01-424-MONOMER	0	-1.94078e-32
transcription_TU1G01-5494_from_G1G01-424-MONOMER	4.29705e-10	1.3696e-31
transcription_TU1G01-616_from_G1G01-424-MONOMER	0	2.41125e-32
transcription_TU1G01-4114_from_G1G01-424-MONOMER	0	-393.44
transcription_TU1G01-7132_from_G1G01-424-MONOMER	0	-333.907
transcription_TU1G01-546_from_G1G01-424-MONOMER	3.69485e-07	-2.63104e-31
transcription_TU1G01-1710_from_G1G01-424-MONOMER	0	-2.02653e-32
transcription_TU1G01-2376_from_G1G01-424-MONOMER	2.11859e-07	6.18772e-32
transcription_TU1G01-4754_from_G1G01-424-MONOMER	0	-496.08
transcription_TU1G01-1680_from_G1G01-424-MONOMER	1.02973e-10	-9.7224e-33
transcription_TU1G01-976_from_G1G01-424-MONOMER	2.53748e-07	-2.67919e-31
transcription_TU1G01-538_from_G1G01-424-MONOMER	1.31039e-08	-9.10077e-32
transcription_TU1G01-1622_from_G1G01-424-MONOMER	2.26811e-07	-1.11258e-31
transcription_TU1G01-946_from_G1G01-424-MONOMER	0	-239.511
transcription_TU1G01-5346_from_G1G01-424-MONOMER	2.44821e-08	-1.10253e-31
transcription_TU1G01-3304_from_G1G01-424-MONOMER	0	1.60102e-32
transcription_TU1G01-5318_from_G1G01-424-MONOMER	0	4.60585e-32
transcription_TU1G01-5982_from_G1G01-424-MONOMER	0	-440.165
transcription_TU1G01-4608_from_G1G01-424-MONOMER	0	-1110.64
transcription_TU1G01-5288_from_G1G01-424-MONOMER	0	-3.04039e-32
transcription_TU1G01-5954_from_G1G01-424-MONOMER	0	-266.401
transcription_TU1G01-1538_from_G1G01-424-MONOMER	1.5057e-08	-4.17717e-32
transcription_TU1G01-526_from_G1G01-424-MONOMER	6.43761e-06	-5.51651e-32
transcription_TU1G01-5924_from_G1G01-424-MONOMER	0	-4.83184e-33
transcription_TU1G01-3218_from_G1G01-424-MONOMER	4.32134e-12	2.09379e-31
transcription_TU1G01-1394_from_G1G01-424-MONOMER	1.51996e-12	4.62591e-32
transcription_TU1G01-5894_from_G1G01-424-MONOMER	0	-351.048
transcription_TU1G01-5864_from_G1G01-424-MONOMER	4.30864e-12	9.19387e-32
transcription_TU1G01-1448_from_G1G01-424-MONOMER	0	-1.21558e-30
transcription_TU1G01-6842_from_G1G01-424-MONOMER	0	1.7544e-31
transcription_TU1G01-4488_from_G1G01-424-MONOMER	0	-3.43055e-32
transcription_TU1G01-774_from_G1G01-424-MONOMER	0	-8.49324e-32
transcription_TU1G01-5836_from_G1G01-424-MONOMER	0	-4.69362e-32
transcription_TU1G01-1306_from_G1G01-424-MONOMER	0	1.39716e-32
transcription_TU1G01-2086_from_G1G01-424-MONOMER	0	7.41374e-32
transcription_TU1G01-7458_from_G1G01-424-MONOMER	5.17429e-12	-7.81508e-32
transcription_TU1G01-6470_from_G1G01-424-MONOMER	9.80082e-07	5.22238e-34
transcription_TU1G01-7441_from_G1G01-424-MONOMER	0	-8.96528
transcription_TU1G01-2694_from_G1G01-424-MONOMER	0	-408.506
transcription_TU1G01-5750_from_G1G01-424-MONOMER	9.12037e-09	-1.46887e-31
transcription_TU1G01-3040_from_G1G01-424-MONOMER	0	-1.17913e-32
transcription_TU1G01-1218_from_G1G01-424-MONOMER	3.12629e-09	-3.17547e-32
transcription_TU1G01-200_from_G1G01-424-MONOMER	0	-4.29887e-32
transcription_TU1G01-3718_from_G1G01-424-MONOMER	1.60034e-12	1.9947e-31
transcription_TU1G01-4374_from_G1G01-424-MONOMER	0	-3.40844e-32
transcription_TU1G01-5720_from_G1G01-424-MONOMER	1.01226e-06	2.32061e-32
transcription_TU1G01-1970_from_G1G01-424-MONOMER	0	6.04473e-32
transcription_TU1G01-7362_from_G1G01-424-MONOMER	0	-2.37782e-32
transcription_TU1G01-6356_from_G1G01-424-MONOMER	0	3.18611e-32
transcription_TU1G01-1940_from_G1G01-424-MONOMER	0	-3.79357e-33
transcription_TU1G01-366_from_G1G01-424-MONOMER	0	-280.383
transcription_TU1G01-5662_from_G1G01-424-MONOMER	6.17914e-09	-1.22754e-31
transcription_TU1G01-6326_from_G1G01-424-MONOMER	2.97503e-11	4.74956e-33
translation_PP_0003	5.65846e-11	-4.16079e-33
translation_PP_0008	1.35403e-09	2.70989e-32
translation_PP_0026	3.12469e-11	2.41656e-32
translation_PP_0037	1.2527e-06	-1.70198e-31
translation_PP_0041	0	1.12637e-31
translation_PP_0043	0	1.1161e-31
translation_PP_0044	0	2.69841e-32
translation_PP_0045	0	1.29925e-32
translation_PP_0058	0	4.28751e-32
translation_PP_0059	2.42298e-07	8.57599e-34
translation_PP_0060	8.32349e-07	1.42872e-31
translation_PP_0061	8.32349e-07	-9.61494e-33
translation_PP_0063	2.82727e-08	2.30814e-32
translation_PP_0065	0	8.4513e-32
translation_PP_0066	5.65846e-11	-3.35908e-32
translation_PP_0067	1.55841e-08	-3.32608e-32
translation_PP_0068	1.55841e-08	2.57908e-32
translation_PP_0070	1.0939e-10	3.17303e-33
translation_PP_0072	0	-1.41484e-32
translation_PP_0073	2.68761e-09	-5.49568e-32
translation_PP_0074	2.68761e-09	-7.16088e-33
translation_PP_0075	0	-4.28637e-32
translation_PP_0076	0	9.14603e-33
translation_PP_0077	0	6.32668e-33
translation_PP_0082	2.35019e-07	6.4839e-32
translation_PP_0083	2.35019e-07	4.91273e-32
translation_PP_0100	7.20177e-06	1.73282e-32
translation_PP_0103	7.28323e-11	1.59541e-32
translation_PP_0104	7.28323e-11	-1.19465e-31
translation_PP_0105	7.28323e-11	4.0278e-33
translation_PP_0106	7.28323e-11	1.22815e-32
translation_PP_0110	0	-9.73951e-32
translation_PP_0112	0	-2.8875e-32
translation_PP_0113	0	2.66621e-32
translation_PP_0114	0	1.02784e-32
translation_PP_0115	0	8.7836e-32
translation_PP_0117	8.25638e-11	-3.40169e-32
translation_PP_0118	8.25638e-11	-2.23299e-32
translation_PP_0120	4.12819e-11	-1.469e-31
translation_PP_0121	9.51702e-07	-1.86142e-32
translation_PP_0127	0	-1.62023e-32
translation_PP_0129	0	9.60129e-32
translation_PP_0137	0	-4.42733e-32
translation_PP_0145	0	-1.00361e-32
translation_PP_0147	0	3.91046e-32
translation_PP_0154	0	1.05459e-31
translation_PP_0155	0	-2.47266e-31
translation_PP_0156	0	-2.12143e-33
transcription_TU_PP_0156	0	2.37986e-32
translation_PP_0158	0	7.27444e-33
translation_PP_0160	0	1.83415e-31
translation_PP_0165	0	-5.48745e-32
translation_PP_0169	0	-3.80367e-32
translation_PP_0184	5.7581e-07	-1.31043e-32
translation_PP_0186	2.0699e-09	2.94024e-32
translation_PP_0187	2.0699e-09	9.92058e-33
translation_PP_0188	0	-5.97976e-32
translation_PP_0189	1.34381e-09	-1.80228e-32
translation_PP_0190	0	-1.40509e-32
translation_PP_0203	0	-1.46628e-32
translation_PP_0205	5.65846e-11	-2.67521e-32
translation_PP_0207	0	-2.48076e-32
translation_PP_0208	0	2.05148e-32
translation_PP_0209	0	4.64745e-32
translation_PP_0213	0	-6.89842e-32
translation_PP_0214	0	7.89531e-30
translation_PP_0217	0	-5.09294e-32
translation_PP_0219	0	1.08489e-32
translation_PP_0220	0	8.69153e-32
translation_PP_0221	0	2.5675e-32
translation_PP_0225	0	1.31698e-32
translation_PP_0226	0	3.19206e-34
translation_PP_0227	0	4.77218e-32
translation_PP_0228	0	-1.1719e-32
translation_PP_0229	0	1.69239e-31
translation_PP_0230	0	1.41263e-32
translation_PP_0231	0	-2.47013e-32
translation_PP_0232	0	-6.5998e-32
translation_PP_0233	0	9.48593e-33
translation_PP_0234	1.34646e-10	9.43793e-32
translation_PP_0236	0	-2.50392e-32
translation_PP_0237	0	3.39455e-32
translation_PP_0238	0	-1.48803e-32
translation_PP_0239	0	1.58495e-32
translation_PP_0240	0	3.2183e-32
translation_PP_0243	2.27866e-10	1.60989e-31
translation_PP_0260	0	-1.01568e-32
translation_PP_0261	0	-1.28432e-32
translation_PP_0265	0	1.16935e-32
translation_PP_0266	0	-6.38608e-32
translation_PP_0280	0	3.25749e-32
translation_PP_0281	0	-3.02457e-32
translation_PP_0282	0	1.74766e-32
translation_PP_0283	0	4.37608e-32
translation_PP_0284	0	7.39819e-32
translation_PP_0289	4.28051e-07	-3.30148e-32
translation_PP_0290	2.14025e-07	-1.17089e-32
translation_PP_0292	4.28051e-07	-6.56243e-32
translation_PP_0293	4.28051e-07	-2.48502e-32
translation_PP_0294	0	6.90905e-34
translation_PP_0295	0	-5.17976e-32
translation_PP_0296	0	8.73611e-33
translation_PP_0297	0	2.69535e-32
translation_PP_0301	0	2.59929e-32
translation_PP_0302	0	-9.61267e-33
translation_PP_0303	0	3.36504e-32
translation_PP_0304	0	-1.0108e-32
translation_PP_0310	0	-3.62106e-32
translation_PP_0311	0	-3.3966e-33
translation_PP_0315	0	4.05624e-32
translation_PP_0316	0	-6.57369e-32
translation_PP_0321	2.39711e-09	-6.70723e-32
translation_PP_0322	0	7.33754e-33
translation_PP_0323	0	1.03373e-32
translation_PP_0324	0	7.69022e-35
translation_PP_0325	0	-1.12339e-31
translation_PP_0326	0	-9.11262e-33
translation_PP_0327	0	-1.25983e-32
translation_PP_0328	1.12354e-09	9.40796e-33
translation_PP_0336	0	-1.50885e-32
translation_PP_0338	1.85266e-05	4.16524e-32
translation_PP_0339	1.85266e-05	1.72969e-31
translation_PP_0341	1.41364e-08	4.71461e-32
translation_PP_0342	1.41364e-08	7.49107e-33
translation_PP_0343	1.41364e-08	-1.19213e-33
translation_PP_0344	1.41364e-08	-1.70117e-32
translation_PP_0345	1.41364e-08	-2.91636e-32
translation_PP_0346	1.41364e-08	-3.55562e-32
translation_PP_0350	0	2.23442e-31
translation_PP_0356	1.60712e-09	6.24705e-32
translation_PP_0362	7.49027e-10	1.64033e-32
translation_PP_0363	7.49027e-10	-8.77555e-33
translation_PP_0364	3.74514e-10	-1.91125e-32
translation_PP_0365	3.7452e-10	-5.88112e-32
translation_PP_0366	7.49027e-10	-7.10817e-33
translation_PP_0368	0	-1.88617e-31
translation_PP_0376	4.35345e-10	3.96487e-33
translation_PP_0378	4.35345e-10	1.77045e-32
translation_PP_0380	4.35345e-10	8.13695e-34
translation_PP_0381	4.35345e-10	-9.0496e-32
translation_PP_0382	0	4.70406e-32
translation_PP_0383	0	-1.20435e-31
translation_PP_0387	1.10251e-06	-6.33793e-32
translation_PP_0389	3.10866e-05	2.16646e-32
translation_PP_0391	1.88186e-07	-1.87859e-32
translation_PP_0392	1.45005e-08	-1.65352e-32
translation_PP_0393	0	-1.41245e-32
translation_PP_0398	0	-1.18371e-32
translation_PP_0399	0	4.45243e-32
translation_PP_0401	1.13169e-10	5.55269e-33
translation_PP_0402	3.80738e-10	5.9049e-32
translation_PP_0411	0	7.09463e-32
translation_PP_0412	0	2.599e-33
translation_PP_0413	0	6.01144e-32
translation_PP_0414	0	3.89654e-32
translation_PP_0415	2.13463e-07	-1.45243e-32
translation_PP_0416	0	7.79436e-33
translation_PP_0417	1.17509e-07	-2.76948e-32
translation_PP_0418	0	1.01644e-31
translation_PP_0420	1.17509e-07	6.15768e-33
translation_PP_0421	1.17509e-07	1.20318e-33
translation_PP_0422	1.17509e-07	-2.31485e-32
translation_PP_0427	0	-2.77235e-33
translation_PP_0432	0	1.24461e-32
translation_PP_0433	0	-5.08359e-32
translation_PP_0434	0	-1.85407e-32
translation_PP_0436	2.46612e-07	5.60179e-32
translation_PP_0437	3.62513e-10	-2.38624e-32
translation_PP_0438	9.70986e-10	1.11944e-32
translation_PP_0440	0	9.68741e-32
translation_PP_0441	2.13494e-05	7.79598e-33
translation_PP_0442	5.24802e-10	-4.05548e-32
translation_PP_0443	3.10866e-05	1.32091e-32
translation_PP_0444	3.10866e-05	3.75442e-32
translation_PP_0445	3.10866e-05	-2.58791e-32
translation_PP_0446	6.21732e-05	5.2862e-33
translation_PP_0447	1.10251e-06	-5.50201e-33
translation_PP_0448	1.10251e-06	-2.49265e-31
translation_PP_0449	3.10866e-05	2.33821e-32
translation_PP_0450	3.10866e-05	1.91357e-32
translation_PP_0451	4.80701e-06	2.34358e-32
translation_PP_0452	4.80701e-06	-5.36897e-32
translation_PP_0453	3.1087e-05	1.14982e-32
translation_PP_0454	3.1087e-05	-1.82155e-32
translation_PP_0455	3.1087e-05	-1.5738e-32
translation_PP_0456	3.10866e-05	-1.79929e-32
translation_PP_0457	3.10866e-05	-2.29893e-32
translation_PP_0458	3.10866e-05	1.18638e-32
translation_PP_0459	3.10866e-05	-7.87453e-33
translation_PP_0460	3.10866e-05	-1.16084e-31
translation_PP_0461	3.10866e-05	-3.2707e-33
translation_PP_0463	3.10866e-05	7.69235e-33
translation_PP_0464	3.10866e-05	-1.47552e-33
translation_PP_0465	3.10866e-05	2.78768e-33
translation_PP_0466	3.10866e-05	-4.65259e-33
translation_PP_0467	3.10866e-05	-9.96237e-33
translation_PP_0468	3.10866e-05	1.75981e-32
translation_PP_0469	3.10866e-05	-4.74467e-32
translation_PP_0470	3.10866e-05	-2.92991e-32
translation_PP_0471	3.10866e-05	-1.14454e-32
translation_PP_0473	3.10866e-05	1.90515e-32
translation_PP_0474	2.13494e-05	-9.80592e-32
translation_PP_0476	3.10866e-05	3.09274e-32
translation_PP_0477	3.10866e-05	2.11619e-33
translation_PP_0478	3.1087e-05	-1.04884e-31
translation_PP_0479	1.10251e-06	-3.84936e-32
translation_PP_0480	3.10866e-05	2.43801e-32
translation_PP_0481	0	-1.07172e-31
translation_PP_0489	0	-2.53363e-31
translation_PP_0490	0	-1.61049e-32
translation_PP_0491	0	2.99223e-32
translation_PP_0492	0	4.67534e-32
translation_PP_0493	0	-2.65831e-32
translation_PP_0494	0	8.22754e-33
translation_PP_0495	0	6.58909e-33
translation_PP_0496	0	-5.59523e-32
translation_PP_0500	0	-2.7676e-33
translation_PP_0501	2.82727e-08	-9.50488e-33
translation_PP_0510	0	2.56861e-32
translation_PP_0514	5.31813e-09	-4.81497e-32
translation_PP_0515	2.65907e-09	5.06623e-33
translation_PP_0516	3.9886e-09	6.8666e-32
translation_PP_0517	7.9772e-08	7.9153e-32
translation_PP_0518	4.00674e-10	4.19875e-33
translation_PP_0519	3.65579e-10	2.01428e-32
translation_PP_0520	7.73761e-08	6.05716e-33
translation_PP_0522	0	1.81801e-33
translation_PP_0524	0	1.7028e-32
translation_PP_0525	0	-1.19869e-32
translation_PP_0527	1.32912e-08	4.09699e-32
translation_PP_0528	2.24764e-09	-6.5958e-32
translation_PP_0530	0	-4.16079e-33
translation_PP_0535	0	-3.46573e-31
translation_PP_0538	0	6.92501e-33
translation_PP_0542	0	-1.24869e-32
translation_PP_0543	0	-7.10384e-32
translation_PP_0544	0	-2.13356
translation_PP_0545	0	5.62453e-33
translation_PP_0547	0	3.85631e-32
translation_PP_0548	3.62513e-10	1.81105e-32
translation_PP_0551	0	-1.18488e-31
translation_PP_0552	0	-1.67454e-31
translation_PP_0553	0	-4.09498e-33
translation_PP_0554	0	-1.44925e-32
translation_PP_0555	0	6.75817e-33
translation_PP_0556	0	-3.74303e-32
translation_PP_0558	6.28894e-06	-1.42593e-31
translation_PP_0559	6.28894e-06	-5.52471e-33
translation_PP_0560	0	-7.05483e-34
translation_PP_0561	0	1.35992e-31
translation_PP_0565	0	-4.46924e-32
translation_PP_0567	0	-1.96009e-31
translation_PP_0572	0	-8.9114e-32
translation_PP_0586	0	5.04466e-33
translation_PP_0591	0	1.39438e-32
translation_PP_0596	0	-1.29438e-31
translation_PP_0597	0	-2.30787e-32
translation_PP_0600	3.10866e-05	-3.10088e-33
translation_PP_0601	2.16126e-08	-6.51075e-33
translation_PP_0602	1.37801e-09	-5.20169e-33
translation_PP_0603	2.65123e-07	1.01971e-31
translation_PP_0606	1.17986e-08	6.08134e-32
translation_PP_0612	0	4.36926e-32
translation_PP_0614	0	-2.1127e-33
translation_PP_0623	1.69754e-10	1.42369e-32
translation_PP_0626	0	7.6576e-32
translation_PP_0631	9.3473e-10	1.55575e-32
translation_PP_0652	0	8.76414e-33
translation_PP_0654	2.6132e-05	-9.99691e-33
translation_PP_0658	8.39194e-08	-8.36339e-32
translation_PP_0659	8.39194e-08	8.76088e-33
translation_PP_0660	0	1.20411e-31
translation_PP_0662	0	-2.46566e-32
translation_PP_0664	3.52202e-07	1.02269e-32
translation_PP_0665	3.52202e-07	3.04845e-32
translation_PP_0669	0	-1.78017e-31
translation_PP_0671	2.82309e-06	-2.48268e-32
translation_PP_0675	6.47662e-06	7.44375e-33
translation_PP_0686	0	1.21663e-32
translation_PP_0687	7.25025e-10	3.51862e-32
translation_PP_0688	3.10866e-05	-2.23948e-32
translation_PP_0691	1.71773e-06	2.30786e-32
translation_PP_0713	0	9.33611e-32
translation_PP_0718	3.52202e-07	4.85458e-32
translation_PP_0721	3.10866e-05	5.21161e-33
translation_PP_0722	1.31353e-06	-3.13241e-32
translation_PP_0723	1.17986e-08	3.7993e-32
translation_PP_0732	3.31184e-08	-4.54221e-33
translation_PP_0733	6.92034e-09	-1.30081e-31
translation_PP_0735	2.17507e-09	3.09136e-33
translation_PP_0736	3.31184e-08	5.8399e-33
translation_PP_0744	1.34381e-09	-2.36824e-32
translation_PP_0745	0	3.71415e-32
translation_PP_0746	0	9.52738e-35
translation_PP_0747	5.11535e-10	2.38996e-32
translation_PP_0751	0	2.37834e-32
translation_PP_0762	0	-7.21962e-32
translation_PP_0763	0	3.97789e-33
translation_PP_0774	0	4.30751e-33
translation_PP_0777	0	4.50102e-32
translation_PP_0786	6.17979e-07	8.23353e-33
translation_PP_0787	7.40586e-09	-4.95565e-32
translation_PP_0789	0	9.92795e-34
translation_PP_0793	0	5.2112e-32
translation_PP_0794	0	8.58601e-32
translation_PP_0795	0	-4.00184e-32
translation_PP_0799	0	-2.58581e-32
translation_PP_0808	0	-2.03193e-32
translation_PP_0809	0	1.71614e-33
translation_PP_0812	8.10637e-05	2.45762e-33
translation_PP_0813	8.10637e-05	4.30958e-32
translation_PP_0814	8.10637e-05	1.47966e-33
translation_PP_0815	8.10637e-05	1.28188e-32
translation_PP_0816	6.71901e-10	4.15938e-35
translation_PP_0817	2.54682e-06	1.86811e-32
translation_PP_0823	0	7.78167e-33
translation_PP_0824	0	-1.97193e-32
translation_PP_0825	0	-2.86734e-32
translation_PP_0826	0	5.82737e-33
translation_PP_0827	0	1.66349e-33
translation_PP_0832	0	2.62655e-32
translation_PP_0833	0	-4.00915e-33
translation_PP_0834	2.13494e-05	-2.4293e-33
translation_PP_0835	2.13494e-05	-4.02888e-32
translation_PP_0836	2.13494e-05	-3.05875e-32
translation_PP_0838	0	-4.79623e-32
translation_PP_0839	3.56481e-11	6.85534e-33
translation_PP_0840	3.56481e-11	-3.03165e-32
translation_PP_0842	1.13071e-08	-3.3144e-32
translation_PP_0843	3.35424e-09	-7.3427e-32
translation_PP_0844	1.19805e-09	-8.77063e-33
translation_PP_0847	2.13949e-09	6.34885e-33
translation_PP_0849	2.04147e-07	-8.41286e-33
translation_PP_0850	1.13169e-10	2.02033e-33
translation_PP_0853	2.07292e-08	-2.92897e-32
translation_PP_0854	2.04147e-07	3.85574e-32
translation_PP_0860	3.52202e-07	-1.2154e-31
translation_PP_0864	5.40843e-08	-6.91702e-32
translation_PP_0867	0	-1.38242e-31
translation_PP_0868	0	7.76992e-33
translation_PP_0869	0	3.25965e-32
translation_PP_0870	0	6.92016e-32
translation_PP_0871	0	-2.71316e-32
translation_PP_0872	1.55841e-08	-6.29258e-31
translation_PP_0873	0	-5.67246e-33
translation_PP_0878	6.96414e-09	2.89181e-32
translation_PP_0879	6.96414e-09	-4.57974e-32
translation_PP_0880	6.96414e-09	7.17792e-32
translation_PP_0881	6.96414e-09	3.11394e-32
translation_PP_0882	0	-3.65512e-32
translation_PP_0883	0	-9.4762e-32
translation_PP_0884	6.96414e-09	-6.8574e-32
translation_PP_0885	0	3.0191e-32
translation_PP_0897	0	-8.62148e-32
translation_PP_0914	0	2.85889e-32
translation_PP_0915	0	-4.47128e-32
translation_PP_0920	0	-2.69801e-32
translation_PP_0922	0	1.49957e-32
translation_PP_0926	0	8.9332e-32
translation_PP_0927	0	-6.53803e-32
translation_PP_0928	2.56438e-15	-2.59492e-32
translation_PP_0930	3.30747e-07	-8.3982e-32
translation_PP_0931	3.30747e-07	-6.16692e-32
translation_PP_0932	3.30747e-07	-1.18033e-33
translation_PP_0936	0	-1.59864e-33
translation_PP_0937	9.18198e-10	-7.43562e-32
translation_PP_0944	0	4.46189e-32
translation_PP_0946	0	-3.57109e-32
translation_PP_0953	1.41364e-08	5.454e-32
translation_PP_0954	1.41364e-08	1.52707e-32
translation_PP_0955	1.41364e-08	-7.87132e-33
translation_PP_0956	1.13091e-07	2.65215e-33
translation_PP_0957	1.13091e-07	-5.48442e-33
translation_PP_0958	0	-1.9964e-32
translation_PP_0959	0	-4.06491e-32
translation_PP_0960	0	-2.83661e-33
translation_PP_0964	4.31179e-08	-4.26262e-33
translation_PP_0965	2.14025e-07	5.95813e-33
translation_PP_0966	4.28051e-07	4.28473e-32
translation_PP_0967	4.28051e-07	7.40898e-33
translation_PP_0970	0	6.88914e-32
translation_PP_0976	5.65846e-11	-2.49736e-33
translation_PP_0977	3.69929e-07	2.23711e-31
translation_PP_0980	0	-7.86744e-32
translation_PP_0982	1.41364e-08	-8.79674e-32
translation_PP_0983	1.41364e-08	7.55513e-33
translation_PP_0986	8.12021e-08	-2.77544e-32
translation_PP_0987	0	4.72425e-32
translation_PP_0988	8.12021e-08	-2.70073e-32
translation_PP_0989	8.12021e-08	2.58228e-33
translation_PP_0996	0	4.35778e-32
translation_PP_0999	1.10983e-06	1.18775e-32
translation_PP_1000	1.10983e-06	2.60416e-32
translation_PP_1001	0	1.89587e-32
translation_PP_1002	0	-1.19232e-31
translation_PP_1003	0	-5.6448e-32
translation_PP_1005	0	-3.17102e-32
translation_PP_1006	0	3.10458e-32
translation_PP_1009	0	-2.59988e-32
translation_PP_1010	1.70215e-05	-8.95983e-33
translation_PP_1011	0	-1.2882e-32
translation_PP_1014	0	-1.07082e-31
translation_PP_1015	0	7.53307e-32
translation_PP_1016	0	-2.35456e-32
translation_PP_1017	0	-7.32377e-34
translation_PP_1018	0	-1.00372e-31
translation_PP_1019	0	-1.84316e-31
translation_PP_1022	0	8.24822e-33
translation_PP_1023	0	3.06142e-32
translation_PP_1024	5.10645e-05	4.79651e-33
translation_PP_1025	1.07508e-06	1.37715e-31
translation_PP_1031	1.00487e-06	-8.3752e-32
translation_PP_1032	5.02433e-07	1.21591e-31
translation_PP_1037	4.56552e-07	-7.79023e-32
translation_PP_1040	0	2.30894e-33
translation_PP_1041	0	1.13059e-32
translation_PP_1059	0	6.5894e-32
translation_PP_1068	0	-4.27382e-32
translation_PP_1069	0	-2.53097e-32
translation_PP_1070	0	4.84798e-32
translation_PP_1071	0	2.04033e-32
translation_PP_1073	0	-5.18973e-32
translation_PP_1075	3.23173e-08	1.05104e-31
translation_PP_1076	3.23173e-08	-1.11188e-32
translation_PP_1078	3.7489e-09	1.00334e-31
translation_PP_1079	7.09316e-07	3.45799e-32
translation_PP_1082	9.37225e-10	6.2212e-33
translation_PP_1085	2.70805e-09	-4.50658e-32
translation_PP_1086	1.03978e-06	5.79585e-32
translation_PP_1088	2.30324e-06	-1.78095e-32
translation_PP_1097	2.63034e-07	1.48e-31
translation_PP_1100	0	2.49433e-33
translation_PP_1110	0	2.20578e-32
translation_PP_1129	7.61476e-10	-6.11968e-33
translation_PP_1132	0	-5.93638e-32
translation_PP_1137	0	2.31116e-32
translation_PP_1138	0	3.89513e-33
translation_PP_1139	0	-1.53721e-33
translation_PP_1140	0	-2.97808e-32
translation_PP_1141	0	6.75473e-33
translation_PP_1144	0	2.08808e-31
translation_PP_1156	0	9.87831e-33
translation_PP_1157	0	3.99182e-32
translation_PP_1160	0	1.79934e-32
translation_PP_1167	0	1.90063e-31
translation_PP_1168	0	-2.28815e-32
translation_PP_1169	0	1.27504e-32
translation_PP_1171	0	-1.5639e-32
translation_PP_1173	0	-1.65817e-31
translation_PP_1177	2.65548e-07	-1.84664e-32
translation_PP_1179	2.65548e-07	-1.59935e-31
translation_PP_1183	0	-5.69188e-34
translation_PP_1188	0	-3.82678e-32
translation_PP_1200	0	-1.35042e-32
translation_PP_1205	4.09612e-07	3.14694e-32
translation_PP_1206	0	-1.76751e-31
translation_PP_1213	8.32835e-07	-3.61121e-32
translation_PP_1225	1.27884e-10	2.32566e-32
translation_PP_1226	1.27884e-10	-2.10091e-32
translation_PP_1229	0	-5.09568
translation_PP_1231	7.40586e-09	-2.71095e-32
translation_PP_1235	0	-9.89854e-33
translation_PP_1237	2.05983e-06	-2.3216e-32
translation_PP_1240	1.36856e-06	-2.48809e-32
translation_PP_1251	0	6.66964e-32
translation_PP_1254	0	-2.59938e-32
translation_PP_1255	0	7.76109e-32
translation_PP_1256	0	-1.79153e-32
translation_PP_1257	0	2.9815e-32
translation_PP_1258	0	-3.17039e-32
translation_PP_1259	0	-2.59179
translation_PP_1277	0	-7.60798e-32
translation_PP_1278	0	7.47528e-33
translation_PP_1279	0	-1.99824e-32
translation_PP_1280	0	-6.7417e-32
translation_PP_1281	0	-2.87661e-32
translation_PP_1282	0	5.07966e-33
translation_PP_1283	0	-1.08883e-31
translation_PP_1284	0	8.93331e-32
translation_PP_1285	0	-1.66862e-32
translation_PP_1286	0	-6.54564e-32
translation_PP_1287	0	-2.97151e-32
translation_PP_1288	0	6.26746e-32
translation_PP_1292	1.08754e-09	2.13441e-32
translation_PP_1293	4.19957e-09	-1.54911e-32
translation_PP_1294	1.08754e-09	1.54797e-32
translation_PP_1295	3.0658e-09	-9.23991e-32
translation_PP_1297	0	5.27228e-32
translation_PP_1298	0	-1.70667
translation_PP_1299	0	-6.4874e-33
translation_PP_1300	0	-2.39519e-32
translation_PP_1303	1.40881e-06	-2.91669e-32
translation_PP_1304	1.40881e-06	7.96272e-32
translation_PP_1308	0	3.30644e-32
translation_PP_1311	1.12086e-07	5.61989e-32
translation_PP_1315	3.1087e-05	-3.74617e-32
translation_PP_1316	3.10866e-05	-1.57726e-33
translation_PP_1317	0	-4.36788e-32
translation_PP_1318	0	8.42075e-32
translation_PP_1319	0	-5.7248e-32
translation_PP_1323	2.82727e-08	3.32023e-32
translation_PP_1326	0	2.93377e-32
translation_PP_1329	5.65846e-11	-5.15117e-33
translation_PP_1331	1.82882e-08	-2.06897e-33
translation_PP_1332	4.31179e-08	-2.64918e-32
translation_PP_1333	4.31179e-08	1.65628e-32
translation_PP_1334	4.31179e-08	-1.92759e-32
translation_PP_1335	4.31179e-08	1.65406e-32
translation_PP_1336	2.16126e-08	1.60574e-31
translation_PP_1337	4.31179e-08	3.77536e-32
translation_PP_1338	4.31179e-08	-4.78756e-32
translation_PP_1339	4.31179e-08	-1.16272e-33
translation_PP_1343	2.82727e-08	-2.42006e-33
translation_PP_1345	2.12919e-05	-2.69363e-31
translation_PP_1346	0	-2.88072e-32
translation_PP_1351	0	1.96382e-32
translation_PP_1355	0	3.54626e-32
translation_PP_1360	3.48743e-09	-7.80131e-33
translation_PP_1361	6.97487e-09	9.05041e-33
translation_PP_1362	2.96555e-05	2.05e-32
translation_PP_1367	0	-2.38128e-32
translation_PP_1373	1.26684e-06	-2.99594e-32
translation_PP_1376	0	1.5569e-32
translation_PP_1377	3.06674e-12	5.94309e-32
translation_PP_1378	0	-9.41757e-32
translation_PP_1379	3.06674e-12	-1.0575e-32
translation_PP_1380	3.06674e-12	1.24598e-32
[truncated: 12,419 more rows]

## Sheet: M-model simulations
	fluxes	reduced_costs
3HAD160	0.0174093	0
13DAMPPabcpp	0	-1.38778e-17
13DAMPPtex	0	2.77556e-17
15DAPabcpp	0	0
1P2CBXLCYCL	0	-4.96384e-18
1P2CBXLR	0	2.77556e-17
1PPDCRc	0	3.46945e-17
1PQQS	0.000108766	0
1PY4h3cAH	0	-6.93889e-18
23CTI1	0	0
23CTI2	0	0
23CTI3	0	0
24DECOAR	0	-1.8735e-16
25DKGLCNt2rpp	0	2.29032e-17
25DKGLCNtex	0	0
26DAHtex	0	0
2AACLPGT160	0	-3.6337e-15
2AACLPGT161	0	-3.14556e-15
2AACLPGT180	0	2.82864e-15
2AACLPGT181	0	1.11022e-16
2AACLPPEAT160	0	1.66533e-16
2AACLPPEAT161	0	5.55112e-17
2AACLPPEAT180	0	0
2AACLPPEAT181	0	-2.77556e-16
2AGPE160tipp	0	1.11022e-16
2AGPE161tipp	0	-1.11022e-16
2AGPE180tipp	0	0
2AGPE181tipp	0	1.11022e-16
2AGPG160tipp	0	0
2AGPG161tipp	0	0
2AGPG180tipp	0	0
2AGPG181tipp	0	1.11022e-16
2DHGLCK	0	2.77556e-17
2DHGLCNkt_tpp	0	-0.00678481
2DHGLCNtex	0	0
2PQQS	0.000108766	0
34DHCINMtex	0	0
34DHCINMtpp	0	2.08016e-17
34DHPHEtex	0	0
34DHPHEtpp	0	2.1684e-19
34HPPOR	0	-0.109688
3AIBT2	0	-5.22807e-17
3HAACOAT100	0	8.0959e-17
3HAACOAT120	-2.3131e-18	-8.0959e-17
3HAACOAT121	0	-8.0959e-17
3HAACOAT140	-0.0178239	-2.42877e-16
3HAACOAT141	0.0178239	-2.42877e-16
3HAACOAT60	0	8.0959e-17
3HAACOAT80	0	8.0959e-17
3HAD100	0.129889	2.77556e-17
3HAD120	0.00848273	0
3HAD121	0.112924	0
3HAD140	0.0178239	0
3HAD141	0.0951001	0
ACOAD31f	0	0
ACOAD32f	0	0
ACOAD33f	0	1.65262e-16
ACOAD34f	0	0
ACOAD3f	0	8.26311e-17
ACOAD4f	0	-8.26311e-17
ACOAD5f	1.15897e-17	0
ACOAD6f	0	1.65262e-16
ACOAD7f	0	0
ACOAD8f	0	0
ACOADH1	0	-1.11022e-16
ACOADH2	0	2.22045e-16
ACOATA	0.138481	-8.0959e-17
ACODA	0.189226	6.93889e-18
ACONCt4pp	0	0
ACONCtex	0	0
ACONIs	0	0
ACONMT	0	0
ACONTa	2.91916	0
ACONTb	2.91916	0
ACOTA	-0.189226	0
ACPPAT120	0	-0.597064
ACPPAT140	0	0
ACPPAT141	0	-0.687528
ACPPAT160	0	1.73858e-16
ACPPAT161	0	-2.47796e-15
ACPPAT180	0	-1.18347e-16
ACPPAT181	0.0147892	-5.55112e-17
ACPS1	0	2.08167e-17
ACS	0.286816	1.11022e-16
ACS2	-6.02515e-16	1.11022e-16
ACSERtex	0	0
ACSERtpp	0	-0.158312
ACSPHAC100	0	-1.66533e-16
ACSPHAC101	0	-1.11022e-16
ACSPHAC120	0	-1.11022e-16
ACSPHAC121	0	-1.11022e-16
ACSPHAC121d6	0	-1.11022e-16
ACSPHAC140	0	-1.11022e-16
ACSPHAC141	0	-1.11022e-16
ACSPHAC141d5	0	-1.11022e-16
ACSPHAC142	0	-1.11022e-16
ACSPHAC160	0	1.11022e-16
ACSPHAC40	0	-2.7294e-16
ACSPHAC50	0	-1.11022e-16
ACSPHAC60	0	-1.11022e-16
ACSPHAC70	0	-1.11022e-16
ACSPHAC80	0	-1.11022e-16
ACSPHAC90	0	-1.11022e-16
ACSPHACP100	0	-1.11022e-16
ACSPHACP40	0	-1.11022e-16
ACSPHACP50	0	-1.11022e-16
ACSPHACP60	0	-1.11022e-16
ACSPHACP70	0	-1.11022e-16
ACSPHACP80	0	-1.11022e-16
ACSPHACP90	0	-1.11022e-16
ACSPHACT40	0	-0.00678481
ACSPHACT60	0	1.11022e-16
DGUDBUTNabcpp	0	0
ALGE9	0	0
ALGL	0	0
ALGL2	0	0
ALGSex1	0	0
ALGSex10	0	0
ALGSex11	0	0
ALGSex12	0	0
ALGSex13	0	0
ALGSex2	0	0
ALGSex3	0	0
ALGSex4	0	0
ALGSex5	0	0
ALGSex6	0	0
ALGSex7	0	0
ALGSex8	0	0
ALGSex9	0	0
ALLTAMH	0	3.46945e-18
ALLTN	0	3.46945e-18
ALLTNRA	0	0
ALLTNt2rpp	0	0
ALLTNtex	0	0
ALPATE160pp	0	-1.11022e-16
ALPATE161pp	0	0
ALPATE180pp	0	-0.0655865
ALPATE181pp	0	0
ALPATG160pp	0	0
ALPATG161pp	0	1.11022e-16
ALPATG180pp	0	-0.0655865
ALPATG181pp	0	-0.0565401
ALTRH	0	0
AM3PA	0	-9.92802e-17
AM4PA	0	-9.92802e-17
AM4PCP	0	-1.50539e-16
AMAOTr	0.000108766	6.37598e-17
AMID4	0	0
AMPMS2	0.000108766	-1.31839e-16
AMPN	0	-0.00904642
AMPTASEAH	0	-6.93889e-18
AMPTASEAL	0	4.85723e-17
AMPTASEAT	0	6.93889e-18
AMPTASEATRP	0	-6.93889e-18
AMPTASECG	0	-1.38778e-17
GLYGLYCNc	0	0
AMPTASEGGLN	0	1.73472e-17
AMPTASEGGLU	0	1.38778e-17
AMPTASEGM	0	-2.42861e-17
GLYPHEHYc	0	3.46945e-18
AMPTASEGS	0	-3.46945e-18
AMPTASEHG	0	-2.77556e-17
AMPTASEHH	0	-2.77556e-17
LEULEULAPc	0	5.55112e-17
AMPTASEPG	0	1.38778e-17
ANHMK	0	-0.011308
ANPRT	0.0378445	1.38778e-17
ANS	0	-0.00904642
ANS2	0.0378445	-2.08167e-17
AOBUTDs	0.000108766	6.93889e-18
AOXHEXCYCL	0	0
AOXSr2	0.000108766	0
AP4AH	0	-0.00904642
AP4AS	0	0
APATr	0	0
APCt5	0	-0.0022616
APCt6	0	-0.0022616
APCtex	0	0
APCtpp	0	0
APENTAMAH2	0	-6.93889e-18
APG3PAT120	0	-0.133435
APG3PAT140	0	0
APG3PAT141	0	-0.133435
APG3PAT160	0	-5.55112e-17
APG3PAT161	0	0
APG3PAT180	0	0
APG3PAT181	0.0147892	5.55112e-17
APPLDHr	0.000108766	2.93792e-18
APRAUR	0.000326297	-7.63278e-17
APSR	0.0889985	-1.38778e-17
APSR2	0	-7.54622e-17
APTNAT	0	1.2203e-17
ARBTNR1	0	4.16334e-17
ARBTNR2	0	-0.00678481
ARBTNabcpp	0	-0.0011308
ARBTNexs	0	0
ARBTNtex	0	2.1684e-19
ARBTNtonex	0	-0.0022616
ARBTNtpp	0	2.1684e-19
ARBt3ipp	0	-0.0022616
ARGDr	0	-0.00904642
ARGDC	0	-6.93889e-18
ARGDCpp	0	-0.00904642
ARGORNt7pp	0	1.64481e-17
ARGSL	0.172782	2.25128e-17
ARGSS	0.172782	-2.77556e-17
ARGTRS	0	-2.77556e-17
ARGabcpp	0	-0.00678481
ARGt2pp	0	6.93889e-18
ARGtex	0	0
AROH	0	-2.77556e-17
ARUH	0	8.67989e-18
ASAD	-0.160728	8.20176e-17
ASNN	0	-0.0180928
ASNNpp	0	0
ASNS1	0.0775166	-2.77556e-17
ASNtex	0	0
ASO3t2pp	0	-0.0022616
ASO3tex	0	0
ASO4rt2rpp	0	-0.0022616
ASO4tex	0	0
ASP3H	0.000108766	1.38778e-17
ASPCT	0.161752	0
ASPK	0.160728	0
ASPO1	0	-0.0158312
ASPO3	0.00111009	8.32667e-17
ASPO5	0	-3.90768e-16
ASPO6	0	-0.00904642
ASPSALy	0	-0.00904642
ASPT	0	4.76784e-17
BZDH	0	4.16334e-17
BZDIOLDH	0	5.55112e-17
BZt1pp	0	-1.00297e-17
BZt2_pp	0	-0.0022616
BZtex	0	0
BIOMASS_KT2440_Core2	0	-1.99866
BIOMASS_KT2440_WT3	0.487738	0
CA2tex	0.00206118	0
CACOAHA	0	0
CAFFCOA	0	1.38778e-16
CARBSARAH	0	1.38778e-17
CARNabcpp	0	2.77556e-17
CARNtex	0	0
CAT	0.000380679	0
CAT23DOX	0	-0.0022616
CATDOX	0	0
CATECHOLtex	0	0
CATECHOLtpp	0	0
CATpp	0	0
CAt6pp	-0.00206118	0
CBIAT	0	-3.37203e-17
CBItonex	0	7.63278e-17
CBIuabcpp	0	-1.11022e-16
CBL1abcpp	0	-1.11022e-16
CBL1tonex	0	-3.67761e-16
CBLAT	0	-1.23947e-16
CBMKr	0.338775	7.16312e-17
CBPAH	0	-1.38778e-17
CBPS	0	-0.0180928
CCGS	0	2.77556e-17
CCPpp	0	-0.00452321
CD2abcpp	0	-0.00904642
CD2t3pp	0	-0.0022616
CD2t4pp	0	0
CD2t5	0	-0.0022616
CD2t6	0	-0.0022616
CD2tex	0	0
CD2tpp	0	2.68014e-19
CDGR	0	-6.93889e-18
CDGS	0	6.93889e-18
CDPMEK	0.0014915	-2.77556e-17
CELASEpp	0	5.55112e-17
CELLS	0	-2.77556e-17
CELLex	0	-0.854887
CFAS160E	0.000199972	4.16334e-17
CFAS160G	0.000110229	4.16334e-17
CFAS180E	0	1.52656e-16
CFAS180G	0	1.52656e-16
CGLYabcpp	0	0
CGLYtex	0	0
CHLabcpp	0	-0.00678481
CHLtex	0	0
CHOLD	0	7.63278e-17
CHOLSH	0	1.40946e-17
CHOLS_ex	0	0
CHOLSabc	0	0
CPPPGO2	0	-0.398042
CREAT	0	6.93889e-18
CREATtex	0	0
CREATtpp	0	-7.63439e-18
CRNDH	0	7.63278e-17
CRNabcpp	0	0
CRNtex	0	0
CRO2t3pp	0	-0.0022616
CRO2tex	0	0
CRO2tpp	0	0
CRO4Rx	0	-0.0294009
CRO4Ry	0	-0.0294009
CRO4abcpp	0	-0.00904642
CRO4t3pp	0	-0.0022616
CRO4tex	0	0
CRTNIH	0	0
CRTNtex	0	0
CRTNtpp	0	-7.63439e-18
CS	2.91916	-3.46945e-17
CSND	0	-0.0180928
CSNt2pp	0	-6.93889e-18
CSNtex	0	0
CSPMDDC	0	6.93889e-18
CSPMDDH	0	-0.0610633
CTI1	0	0
CTPS2	0	-0.00904642
CU2abcpp	0	-0.00904642
CU2t4pp	0	3.49124e-19
CU2tex	0.00137396	0
CU2tonex	0	-0.0022616
CU2tpp	0.00137396	0
CUt3	0	-0.0022616
CUtex	0	0
CUt2pp	0	0
CYANST	0	-0.0588017
CYANt2pp	0	0
CYANtex	0	0
CYO1_KT	0	-5.80188e-17
CYO4pp	0	-0.011308
CYRDAAT	0.000108766	-2.22045e-16
CYRDAR	5.43828e-05	-5.34295e-16
CYSDS	0	-0.0180928
CYSDabcpp	0	0
CYSDtex	0	0
CYSS	0.029273	1.249e-16
SLCYSS	0	-6.93889e-18
CYSSADS	0	-6.93889e-18
CYSTGL	0	-0.00678481
CYSTL	0	-0.00904642
CYSTRS	0	-0.178667
CYSTS	0	2.08167e-17
CYSabcpp	0	0
CYStex	0	0
CYStpp	0	-0.00904642
CYTBDpp	0	-0.00452321
CYTBO3_4pp	19.0723	-8.32667e-17
CYTCAA3pp	0	0
CYTCBB3pp	0	-0.0022616
CYTDH	0	1.38778e-17
CYTK1	0.070958	6.86117e-17
CYTK2	0	0
DAAD	0	-0.00678481
DH3MCHCDH	0	-3.88578e-16
DH4MCHCDH	0	5.55112e-17
DHACOAH	0	0
DHAD1_copy1	0.496701	-1.38778e-17
DHAD2	0.119277	0
DHDPRy	0.100893	9.02056e-17
DHDPS	0.100893	6.93889e-18
DHFR	0.00572897	-4.10088e-17
DHFS	0.000435062	0
DHMPTR	0.000108766	1.45717e-16
DHMPTRx	0	-1.78788e-17
DHNPA_1	0.000435062	0
DHNPTE	0.000108766	0
DHORD2	0	3.87417e-16
DHORDfum	0.161752	3.46945e-17
DHORTS	-0.161752	-6.13761e-18
DHPM1	0.000280449	6.93889e-18
DHPM2	0	-2.08167e-17
DHPPDA2	0.000326297	-4.85723e-17
DHPS	0.000435062	0
DHQTi_copy1	0.197967	0
DHQS	0.197967	-6.93889e-18
DHSKDH	0	-0.0576709
DKGLCNR3	0	9.02056e-17
DLASNR	0	0
DLCYSR	0	0
DLEUabcpp	0	0
DLEUtex	0	0
DLMETR	0	0
DLYSAD	0	-0.00678481
DLYSOXGAT	0	-9.15159e-17
DLYSPYRAT	0	0
DLYSabcpp	0	0
DLYStex	0	0
DMATT	0.000244357	4.16334e-17
METDtex	0	0
DMGDH2	0	8.07929e-17
DMGLYBabcpp	0	0
DMGLYtex	0	0
DMPPS	0	-1.8042e-17
DMQMT	0.000108766	7.63278e-17
DMSO2abcpp	0	0
DMSO2tex	0	-1.73472e-18
DM_5drib_c	0.000326297	0
DM_amob_c	0.000108766	0
DM_C100aPHA_c	0	-0.465891
DM_C100pPHA_c	0	-0.615157
DM_C101PAH_c	0	-0.450059
DM_C120aPHA_c	0	-0.572186
DM_C121aPHA_c	0	-0.556355
DM_C121d6PHA_c	0	-0.540524
DM_C140aPHA_c	0	-0.671697
DM_C141aPHA_c	0	-0.66265
DM_C141d5PHA_c	0	-0.653604
DM_C142PHA_c	0	-0.621941
DM_C40aPHA_c	0	-0.137958
DM_C40atPHA_c	0	0
DM_C40pPHA_c	0	-0.343764
DM_C50aPHA_c	0	-0.178667
DM_C50pPHA_c	0	-0.0791562
DM_C60aPHA_c	0	-0.2533
DM_C60atPHA_c	0	-0.0814178
DM_C60pPHA_c	0	-0.434228
ECOAH20	0	0
ECOAH21	0	0
ECOAH22	0	0
ECOAH23	0	0
ECOAH24	0	0
ECOAH25	0	0
ECOAH26	0	0
ECOAH27	0	0
ECOAH28	0	0
ECOAH29	0	0
ECOAH3	0	1.99412e-16
ECOAH30	0	0
ECOAH31	0	0
ECOAH32	0	0
ECOAH33	0	0
ECOAH34	0	0
ECOAH35	0	0
ECOAH36	0	0
ECOAH37	0	0
ECOAH38	0	0
ECOAH4	0	5.98235e-16
ECOAH5	0	0
ECOAH6	0	0
ECOAH7	0	0
ECOAH8	0	0
ECOAH9ir	0	1.11022e-16
ECTOH	0	0
ECTOabcpp	0	0
ECTOtex	0	0
EDA	4.32674	0
EDD	4.32674	-2.77556e-17
EDTXS1_kt	0.00424137	-5.55112e-17
EDTXS2_kt	0.00424137	1.66533e-16
EDTXS5_kt	0	-3.20017
EDTXS6_kt	0	-0.597064
EGMEACPR	0.000108766	-2.08167e-17
ENO	3.31277	0
EPMEACPR	0.000108766	-2.08167e-17
ETHAAL	0	-0.0180928
ETHAt2pp	0	-6.93889e-18
ETHAtex	0	0
ETHSO3abcpp	0	0
ETHSO3tex	0	0
ETOHtex	0	0
ETOHtrpp	0	0
EX_12dgr160_e	0	-1.74596
EX_12dgr180_e	0	-1.95855
EX_13dampp_e	0	-0.128911
EX_15dap_e	0	-0.201283
EX_1ag160_e	0	-0.934043
EX_1ag180_e	0	-1.04034
EX_1ag181d9_e	0	-1.03129
EX_1ag182d9d12_e	0	-0.934043
EX_25dkglcn_e	0	-0.156051
EX_26dap__M_e	0	-0.248777
EX_AEP_e	0	-0.0904642
EX_2ddglcn_e	0	0
EX_2dhglcn_e	0	-0.178667
EX_2m35mdntha_e	0	0
EX_34dhbz_e	0	-0.180928
EX_34dhcinm_e	0	-0.255561
EX_34dhphe_e	0	0
EX_35dnta_e	0	0
EX_3h4atb_e	0	0
EX_3mb_e	0	-0.203544
EX_btd_RR_e	0	-0.178667
EX_btn_e	0	-1.33661
EX_butso3_e	0	0
EX_bz_e	0	-0.180928
EX_ca2_e	-0.00206118	0
EX_carn_e	0	-0.348287
EX_catechol_e	0	-0.180928
EX_cbi_e	0	-2.23107
EX_cbl1_e	0	-3.01698
EX_cd2_e	0	0
EX_cell4_e	0	0
EX_cgly_e	0	-0.223899
EX_chol_e	0	-0.199021
EX_chols_e	0	-0.192236
EX_chor_e	0	-0.356203
EX_cinnm_e	0	0
EX_cit_e	0	-0.160574
EX_cl_e	-0.00206118	0
EX_cm_e	0	0
EX_cmcbtt_e	0	0
EX_co2_e	10.3584	0
EX_co_e	0	0
EX_cobalt2_e	-0.00148272	0
EX_confrl_e	0	-0.300793
EX_creat_e	0	-0.0949874
EX_crn_e	0	-0.235207
EX_cro2_e	0	0
EX_cro4_e	0	0
EX_crtn_e	0	-0.085941
EX_csn_e	0	-0.137958
EX_cu2_e	-0.00137396	0
EX_cu_e	0	0
EX_cyan_e	0	-3.05311e-16
EX_cys__D_e	0	-0.162836
EX_cys__L_e	0	-0.162836
EX_dag181d9_e	0	-1.94046
EX_dag182d9d12_e	0	-1.74596
EX_dca_e	0	-0.474937
EX_ddca_e	0	-0.581232
EX_dgudbutn_e	0	-0.223899
EX_dmanur_e	0	0
EX_dmgly_e	0	-0.131173
EX_dmso2_e	0	-0.0294009
EX_dopa_e	0	0
EX_ecto__L_e	0	-0.199021
EX_enter_e	0	0
EX_etha_e	0	-0.097249
EX_ethso3_e	0	-0.0814178
EX_etoh_e	0	-0.097249
EX_fald_e	0	-0.0316625
EX_fcmcbtt_e	0	0
EX_fe2_e	-0.0071634	0
EX_fe3_e	0	0
EX_fe3dcit_e	0	-0.32341
EX_fe3mcbtt_e	0	0
EX_fe3pyovd_e	0	0
EX_fe3pyovd_kt_e	0	-1.00415
EX_fecrm_e	0	0
EX_fecrm_un_e	0	0
EX_feenter_e	0	0
EX_feoxam_e	0	0
EX_feoxam_un_e	0	0
EX_fer_e	0	-0.271393
EX_for_e	0	-0.0158312
EX_fru_e	0	-0.212591
EX_fum_e	0	-0.106295
EX_ga_e	0	-0.171882
EX_galct__D_e	0	-0.158312
EX_galur_e	0	-0.171882
EX_glc__D_e	-5	-0.19676
EX_glcn_e	0	-0.187713
EX_glcr_e	0	-0.158312
EX_glcur_e	0	-0.171882
EX_gln__L_e	0	-0.158312
EX_glu__L_e	0	-0.158312
EX_glutar_e	0	-0.149266
EX_gly_e	0	-0.0588017
EX_glyald_e	0	-0.106295
EX_glyb_e	0	-0.16962
EX_glyc__R_e	0	-0.0904642
EX_glyc_e	0	-0.122127
EX_glyclt_e	0	-0.0407089
EX_glycol_e	0	-0.0633249
EX_glygln_e	0	-0.221637
EX_glyglu_e	0	-0.212591
EX_glygly_e	0	-0.11308
EX_glymet_e	0	-0.327933
EX_glyphe_e	0	-0.424051
EX_glyser_e	0	-0.144743
EX_gua_e	0	-0.167359
EX_gudac_e	0	-0.0565401
EX_gudptn_e	0	-0.176405
EX_h2o2_e	0	0
EX_h2o_e	23.1437	0
EX_h2s_e	0	0
EX_h_e	4.77488	0
EX_hco3_e	0	0
EX_hcys__L_e	0	-0.219376
EX_hdca_e	0	-0.811916
EX_hdcea_e	0	-0.80287
EX_hg2_e	0	0
EX_hgentis_e	0	-0.228422
EX_his__L_e	0	-0.221637
EX_hisgly_e	0	-0.275916
EX_hishis_e	0	-0.438751
EX_hom__L_e	0	-0.147004
EX_hpta_e	0	-0.278177
EX_hxa_e	0	-0.262346
EX_hxan_e	0	-0.162836
EX_icit_e	0	-0.160574
EX_ile__L_e	0	-0.2533
EX_ind3ac_e	0	0
EX_indole_e	0	-0.349418
EX_ins_e	0	0
EX_isetac_e	0	-0.0565401
EX_k_e	-0.0773108	0
EX_lac__D_e	0	-0.097249
EX_lac__L_e	0	-0.0904642
EX_leu__D_e	0	-0.230684
EX_leu__L_e	0	-0.244253
EX_leuleu_e	0	-0.483983
EX_lnlc_e	0	-0.811916
EX_lpspput_e	0	-6.37207
EX_lys__D_e	0	-0.246515
EX_lys__L_e	0	-0.246515
EX_m_xyl_e	0	-0.235207
EX_mal__D_e	0	0
EX_mal__L_e	0	-0.106295
EX_man_e	0	-0.195629
EX_manur_e	0	0
EX_mcbtt_e	0	0
EX_meoh_e	0	-0.0474937
EX_met__L_e	0	-0.266869
EX_mg2_e	-0.00343562	0
EX_mmet_e	0	-0.318886
EX_mn2_e	-0.00137396	0
EX_mobd_e	-0.00159149	0
EX_mso3_e	0	-0.0316625
EX_na1_e	-0.00171781	0
EX_nac_e	0	-0.205806
EX_nh4_e	-5.19156	0
EX_ni2_e	-0.00137396	0
EX_no2_e	0	0
EX_no3_e	0	0
EX_no_e	0	0
EX_nona_e	0	-0.368642
EX_o2_e	-9.54814	0
EX_o_xyl_e	0	0
EX_oaa_e	0	-0.0904642
EX_ocdca_e	0	-0.918212
EX_ocdcea_e	0	-0.909165
EX_octa_e	0	-0.368642
EX_orn__D_e	0	-0.18319
EX_orn_e	0	-0.205806
EX_orot_e	0	-0.108557
EX_oxa_e	0	0
EX_5g2oxpt_e	0	-0.205806
EX_p_xyl_e	0	-0.22616
EX_pac_e	0	-0.262346
EX_pacald_e	0	-0.269131
EX_pb2_e	0	0
EX_pea_e	0	-0.284962
EX_peamn_e	0	-0.284962
EX_pentso3_e	0	0
EX_phe__D_e	0	-0.369772
EX_phe__L_e	0	-0.369772
EX_phedca_e	0	-0.624203
EX_phehpa_e	0	-0.178667
EX_phehxa_e	0	-0.443275
EX_pheme_e	0	-1.4757
EX_phenona_e	0	-0.269131
EX_pheocta_e	0	-0.533739
EX_phept_e	0	-0.0882026
EX_phpyr_e	0	-0.353941
EX_pi_e	-0.448651	0
EX_pnto__R_e	0	-0.368642
EX_ppa_e	0	-0.097249
EX_ppi_e	0	-0.0022616
EX_prealg_MG_14_e	0	0
EX_prealg_MG_23_e	0	0
EX_prealg_MG_32_e	0	0
EX_prealg_MG_41_e	0	0
EX_prealginate_G_e	0	0
EX_pro__D_e	0	-0.18319
EX_pro__L_e	0	-0.19676
EX_progly_e	0	-0.251038
EX_pta_e	0	-0.187713
EX_ptrc_e	0	-0.203544
EX_ptsla_e	0	-0.852625
EX_pydam_e	0	-0.306447
EX_pyovd_e	0	0
EX_pyovd_kt_e	0	-1.00415
EX_pyr_e	0	-0.0814178
EX_quin_e	0	-0.254431
EX_rib__D_e	0	-0.162836
EX_sbo3_e	0	0
EX_sel_e	0	0
EX_ser__D_e	0	-0.0836794
EX_ser__L_e	0	-0.0904642
EX_sheme_e	0	-1.60235
EX_skm_e	0	-0.254431
EX_so2_e	0	0
EX_so3_e	0	-0.0180928
EX_so4_e	-0.0907163	0
EX_spmd_e	0	-0.282701
EX_succ_e	0	-0.115342
EX_sulfac_e	0	-0.0429705
EX_tag160_e	0	-2.55788
EX_tag180_e	0	-2.87676
EX_tag181d9_e	0	-2.84962
EX_tag182d9d12_e	0	-2.55788
EX_taur_e	0	-0.074633
EX_tcynt_e	0	0
EX_thr__L_e	0	-0.144743
EX_thym_e	0	-0.124388
EX_tmanur_e	0	0
EX_tnt_e	0	0
EX_tol_e	0	-0.19676
EX_trp__L_e	0	-0.439882
EX_tsul_e	0	-0.0723714
EX_ttdca_e	0	-0.680743
EX_ttdcea_e	0	-0.671697
EX_ttrcyc_e	0	0
EX_tungs_e	0	0
EX_tyr__D_e	0	-0.347156
EX_tyr__L_e	0	-0.353941
EX_ura_e	0	-0.117603
EX_urea_e	0	-0.00452321
EX_uri_e	0	-0.298532
EX_vacc_e	0	-0.852625
EX_val__D_e	0	-0.180928
EX_val__L_e	0	-0.194498
EX_vanln_e	0	-0.210329
EX_vanlt_e	0	-0.19676
EX_xan_e	0	-0.147004
EX_zn2_e	-0.00137396	0
FA100ACPHi	0	-0.00678481
FA120ACPHi	0	-0.00678481
FA140ACPHi	0	-0.00678481
FA141ACPHi	0	-0.00678481
FA160ACPHi	0	-0.0316625
FA161ACPHi	0	-0.0316625
FA80ACPHi	0	-0.00678481
FACOAE100	0	-9.02056e-17
FACOAE120	0	7.63278e-17
FACOAE140	0	2.08167e-17
FACOAE141	0	-3.46945e-17
FACOAE160	0	-0.00904642
FACOAE161	0	-0.00904642
FACOAE180	0	-0.00904642
FACOAE181	0	-0.00904642
HMR_0260	0	-0.00904642
FACOAE1829Z12Z	0	-0.00904642
FACOAE50	0	-0.00904642
FACOAE60	0	-0.00904642
FACOAE70	0	-0.00904642
FACOAE80	0	1.02002e-15
FACOAE90	0	-0.00904642
HMR_0180_copy1	0	-0.00904642
FACOAL100t2pp	0	1.94289e-16
HMR_0188	0	-0.00904642
FACOAL120t2pp	0	-2.77556e-17
FACOAL140	0	-0.00904642
FACOAL140t2pp	0	1.94289e-16
FACOAL141	0	-0.00904642
FACOAL141t2pp	0	8.32667e-17
FACOAL160	0	-1.11022e-16
FACOAL160t2pp	0	-0.0407089
FACOAL161	0	1.11022e-16
FACOAL161t2pp	0	-0.0407089
FACOAL180	0	0
FACOAL180t2pp	0	-2.77556e-17
FACOAL1812	0	1.11022e-16
FACOAL181d11tpp	0	-2.77556e-17
FACOAL181d6t2pp	0	1.94289e-16
FACOAL181	0	1.11022e-16
FACOAL181t2pp	0	1.94289e-16
FACOAL1821	0	0
FACOAL182t2pp	0	8.32667e-17
FACOAL50i	0	-8.88178e-16
FACOAL50t2pp	0	-6.93889e-16
FACOAL60i	0	1.11022e-16
FACOAL60t2pp	0	-2.77556e-17
FACOAL_70_c	0	-1.11022e-16
FACOAL70t2pp	0	-2.77556e-17
FACOAL80	0	-0.00904642
FACOAL80t2pp	0	1.94289e-16
FACOAL90i	0	0
FACOAL90t2pp	0	-2.77556e-17
FACOALP100t2pp	0	1.94289e-16
FACOALP50t2pp	0	-2.77556e-17
FACOALP60t2pp	0	-2.77556e-17
FACOALP70t2pp	0	-2.77556e-17
FACOALP80t2pp	0	1.94289e-16
FACOALP90t2pp	0	-2.77556e-17
FACOALT60t2pp	0	-2.77556e-17
FALDH2	0	-3.37208e-16
FALDM	-0.000108766	2.2809e-19
FALDep	0	-0.0022616
FALDtex	0	0
FALDtpp	0	-1.82472e-18
FALDtpp2	0	-0.0022616
PPAtex	0	1.06822e-17
FALGTHLs	0	5.8468e-17
FBA	0	2.45507e-17
FBACS	0.000108766	-5.55112e-17
FBACabcpp	0.000108766	-5.55112e-17
FBP	0	-0.016962
FCLT	0.000217531	-1.05818e-16
FCOAHA	0	0
FDH	0.00184901	3.98986e-16
FDMO	0	-7.97973e-17
FDMO2	0	3.1225e-17
FDMO3	0	-2.42861e-17
FDMO4	0	3.1225e-17
FDMO5	0	-2.42861e-17
FDMO6	0	-2.42861e-17
FDMO7	0	1.8735e-16
FDMOtau	0	3.1225e-17
FE2t3pp	0	-0.0214852
FE2tex	0.0071634	0
FE3DCIT2abcpp	0	2.77556e-17
FE3DCITCH	0.00407115	2.03966e-17
FE3DCITR	0	0
FE3DCITR2	0	0
FE3DCITR3	0	-1.85763e-19
FE3DCITR4	0.00407115	0
FE3DCITabcpp	0	0
FE3DCITtonex	0	-6.93889e-18
FE3PYOVD2tonex	0	-0.0192236
FE3PYOVDDR	0	0
FE3PYOVDDR2	0	0
FE3PYOVDL	0	0
FE3PYOVDL2	0	-8.26311e-17
FE3PYOVDtonex	0	-0.0022616
FE3abcpp	0.0071634	2.77556e-17
FECRMR1	0	-0.00678481
FECRMR2	0	-0.0135696
FECRMUtex	0	2.1684e-19
FECRMUtpp	0	2.1684e-19
FECRMabcpp	0	0
FECRMexs	0	0
FECRMtonex	0	2.1684e-19
FEENTERR1	0	-0.00678481
FEENTERR2	0	-0.0135696
FEENTERabcpp	0	0
FEENTERexs	0	0
FEENTERtex	0	2.1684e-19
FEENTERtonex	0	2.1684e-19
FEENTERtpp	0	2.1684e-19
FEOXAMR1	0	-0.00678481
FEOXAMR2	0	-0.0135696
FEOXAMUtex	0	2.1684e-19
FEOXAMUtpp	0	2.1684e-19
FEOXAMabcpp	0	0
FEOXAMexs	0	0
GAt1	0	0
FEOXAMtonex	0	2.1684e-19
FEROpp	0.00179085	0
FERULCOAS	0	-1.11022e-16
FERtex	0	0
FERtpp	0	0
FLDR2	0.00352708	2.08167e-17
FMETTRS	0	7.63278e-17
FMNAT	0.000108766	-8.32667e-17
FMNRx2_copy1	0.000108766	6.22455e-18
FMNRx	0	-2.6798e-16
FMNRx2_copy2	0	-1.45921e-17
FOLD3	0	1.38778e-17
FORGLUIH2	0	6.93889e-18
FORt2pp	0	-2.93168e-16
FORtex	0	0
FRDO4r	-0.000652593	6.22455e-18
FRDO5r	0	-8.12853e-17
FRDO6r	0	1.73011e-16
FRDO7r	0	1.73011e-16
FRUK	0	-2.77556e-17
FRUptspp	0	-6.93889e-18
FRUtex	0	0
FTHFCL	0	-0.00904642
FTHFD	0	-2.21575e-16
FUM	2.84076	0
FUMAC	0	-6.93889e-18
FUMt2_2pp	0	0
FUMtex	0	0
G1PACT	0.0385976	2.08167e-17
G1PTT	0	-6.93889e-18
G1SAT	0.0034805	0
G2PP	0	0
G3PAT120	0	-0.730498
G3PAT140	0.000207289	0
G3PAT141	0	-0.820963
G3PAT160	0.00653178	5.55112e-17
G3PAT161	0.0327609	-1.22125e-15
G3PAT180	0.00217287	-5.55112e-17
G3PAT181	0	0
G3PD2	-0.0772533	4.06426e-17
G3PD5	0	-0.00678481
G3PEabcpp	0	0
G3PGabcpp	0	0
G5SADs	0.128412	2.08167e-17
G5SD_copy1	0.128412	-4.16334e-17
G6PBDH	0	-0.0011308
G6PDH2r	0	-0.0011308
G6PI	0	0
GACH	0	3.46945e-18
GAD2ktpp	0	8.26862e-17
GADOX	0	0
GALCTD	0	0
GALCTt2rpp	0	-2.64887e-17
GALCTtex	0	0
GALURDH	0	7.80182e-17
GALURt2rpp	0	-1.00297e-17
GALURtex	0	0
GALUi	0.0169655	-6.93889e-18
GAPD	0	1.56036e-16
GARFT	0.202375	-4.60749e-16
GART	0	-0.00904642
GAt2pp	0	7.63439e-18
GBDM	0	0
GCALDD	0.000435062	4.16334e-17
GCALDtabcpp	0	2.77556e-17
GDBTALDH	0	3.19189e-16
GDPDPK	0	-0.00904642
GDPMANNDH	0	-0.182059
GDPTPDP	0	4.16334e-17
GF6PTA	0.0385976	0
GG15DAPAH	0	-1.38778e-17
GG15DAPDxr	0	7.80182e-17
GG15DAPO	0	-0.0248777
GG15DAPS	0	0
GGDAPAH	0	-1.38778e-17
GGDAPDxr	0	-1.72685e-16
GGDAPO	0	-2.77556e-17
GGDAPS	0	0
GGGABADxr	0	-5.54941e-18
GGGABAH	0	-1.38778e-17
GGPTRCO	0	-0.0520169
GGPTRCS	0	0
GGSPMDO	0	1.94289e-16
GGSPMDS	0	0
GHMT2r	0.534006	3.29597e-16
GK1	0.112898	0
GLBRAN3	0	0
GLCDpp	5	0
GLCNt2rpp	5	-6.13761e-18
GLCNtex	0	0
GLCOAS	0	1.38778e-16
GLCOASYNT	-1.73512e-15	5.55112e-17
GLCP3	0	-1.79431e-16
GLCP4	0	-8.32667e-17
GLCRD	0	0
GLCRt2rpp	0	-2.64887e-17
GLCRtex	0	0
GLCS3_1	0	1.11022e-16
GLCURDH	0	7.80182e-17
GLCURt2rpp	0	-1.00297e-17
GLCURtex	0	0
GLCabcpp	0	-0.0011308
GLCtex	5	0
GLDBRAN3	0	0
GLGC	0	-6.60343e-17
GLNS_copy1	0.819005	0
GLNTRAT	0	-0.0180928
GLNTRS	0	0
GLNtex	0	0
GLU5K	0.128412	-2.77556e-17
GLUCYS_copy1	0.000108766	-2.77556e-17
GLUDxi	0	7.80182e-17
GLUDy	-4.57188	-5.30917e-17
GLUNpp	0	0
GLUPRT	0.202375	0
GLUR	-0.0129368	0
GLUSy	0	-0.00904642
GLUTARt2rpp	0	-1.00297e-17
GLUTARtex	0	0
GLUTCOADHc	-1.73512e-15	-7.63278e-17
GLUTRR	0.0034805	3.46945e-17
GLUTRS	0.0034805	-5.55112e-17
GLUabcpp	0	-0.00678481
GLUt2rpp	0	-6.93889e-18
GLUt4pp	0	-7.70142e-18
GLUtex	0	0
GLXCL	0	-0.00678481
GLXO3r	0	-0.0474937
GLYALDDr	-2.48833e-16	-5.54941e-18
GLYALDtex	0	0
GLYALDtpp	0	1.99613e-17
GLYBACT1r	0	0
GLYBCOAT	0	2.08167e-17
GLYBabcpp	0	-0.00678481
GLYBt2pp	0	-6.93889e-18
GLYBtex	0	0
GLYBti4pp	0	-7.70142e-18
GLYCAt2rpp	0	-1.41351e-17
GLYCAtex	0	0
GLYCK	0	-0.00904642
GLYCL	0	-0.011308
GLYCLTDx	0	-0.0158312
GLYCLTDy	0	-0.0158312
GLYCLTt2rpp	0	-1.80021e-18
GLYCLTt4pp	0	1.67755e-18
GLYCLTtex	0	0
GLYCOLDHpp	0	-8.67362e-19
GLYCOLtex	0	0
GLYCTO1	0.000435062	3.46945e-18
GLYCtex	0	0
GLYCtpp	-0.00242406	0
HPYRRx	0	5.87585e-18
GLYGLNabcpp	0	-2.77556e-17
GLYGLNtex	0	0
GLYGLUabcpp	0	0
GLYGLUtex	0	0
GLYGLYabcpp	0	0
GLYGLYtex	0	0
GLYK	0.00242406	0
GLYMETabcpp	0	0
GLYMETtex	0	0
GLYO1	0	-0.0180928
GLYOX	0	4.85723e-17
GLYPHEabcpp	0	-2.77556e-17
GLYPHEtex	0	0
GLYSERabcpp	0	0
GLYSERtex	0	0
GLYTRS	0	-0.0678481
GLYabcpp	0	-0.00678481
GLYt2pp	0	0
GLYt4pp	0	4.11763e-18
GLYtex	0	0
GMAND	0	5.55112e-17
GMHEPAT	0.00848273	2.77556e-17
GMHEPK	0.00848273	0
GMHEPPA	0.00848273	6.93889e-18
GMPS2	0.112789	0
GND	0.673261	0
GNK	5	0
GNNUC	0	-1.38778e-17
GPDDA2	0	2.08167e-17
GPDDA4	0	-0.0180928
GPTNH	0	1.38778e-17
GRTT	0.000244357	-9.71445e-17
GRXR	0	4.27422e-17
GTHOr	0	-1.41602e-17
GTHPi	0	-0.0158312
GTHRDHpp	0	2.77556e-17
GTHRDabc2pp	0	-0.0384473
GTHS	0.000108766	8.32667e-17
GTPCI	0.000543828	1.04083e-17
GTPCII2	0.000326297	1.73472e-17
GTPDPDP	0	-0.00904642
GTPDPK	0	-0.00904642
GTPHs	0	-0.0271393
GTR1_kt	0	1.59595e-16
GTR2_kt	0	-5.6205e-16
GUACYC	0	-1.38778e-17
GUAD	0	-0.0180928
GUAPRT	0	-1.38778e-17
GUAt2pp	0	-6.93889e-18
GUAtex	0	0
GUDACabcpp	0	0
GUDACtex	0	0
GUDBUTNAH	0	1.38778e-17
GUDPTNabcpp	0	5.55112e-17
GUDPTNtex	0	0
H2CO3D	0	-3.00607e-19
H2CO3D2	0	-1.51588e-19
H2O2tex	0	0
H2Otex	-23.1437	0
H2Otpp	-28.1556	0
H2SO	0	-0.0723714
H2St1pp	0	-0.0701098
H2Stex	0	0
HACD10i	0	2.12469e-16
HACD11i	0	2.96036e-16
HACD12i	0	5.74194e-16
HACD13i	0	2.96036e-16
HACD14i	0	3.79604e-16
HACD15i	0	2.96036e-16
HACD16i	0	3.79604e-16
HACD17i	0	1.01446e-16
HACD18i	0	1.78788e-17
HACD19i	0	2.12469e-16
HACD1i	-1.73512e-15	2.42861e-16
HACD20i	0	6.8695e-16
HACD21i	0	2.08167e-17
HACD22i	0	1.78788e-17
HACD23i	0	2.42861e-16
HACD24i	0	-9.02056e-17
HACD25i	0	-0.0655865
SBO3tex	0	0
HACD26i	0	1.85014e-16
HACD27i	0	-9.02056e-17
HACD28i	0	2.08167e-17
HACD29i	0	-9.02056e-17
HACD2i	0	2.08167e-17
HACD30i	0	2.08167e-17
HACD31i	0	2.96036e-16
HACD32i	0	2.96036e-16
HACD33i	0	1.28901e-16
HACD3i	0	1.31839e-16
HACD4i	0	4.64906e-16
HACD5i	0	-2.87351e-15
HACD6i	0	1.85014e-16
HACD7i	0	6.85216e-16
HACD8i	0	-0.0565401
HACD9	0	-8.65055e-17
HVCD	0	-3.23491e-16
HADPCOADH3	0	-8.65055e-17
HAT40tex	0	0
HAT40tpp	0	0
HATBH	0	-0.0022616
HBZOPT	0.000108766	-2.08167e-16
HCO3E	1.14567	0
HCYSMT	0	-0.0180928
HCYSMT2	0	-3.46945e-17
HCYStabcpp	0	0
HCYStex	0	0
HDCAtexi	0	0
HDCEAtexi	0	0
CTECOAI7	0	-6.66134e-16
HEMEOS	0.000108766	1.38778e-17
HEPCT	0.00424137	-4.51028e-16
HEPK1_kt	0.00424137	-6.93889e-16
HEPK2_kt	0.00424137	1.94289e-16
HEPK3_kt	0.00424137	-2.498e-16
HEPT1_kt	0.00424137	-2.498e-16
HEPT2_kt	0.00424137	2.77556e-17
HEX1	0	0
HG2t3pp	0	-0.0022616
HG2tex	0	0
HG2tppi	0	0
HGENTISt2pp	0	6.93889e-18
HGENTIStex	0	0
HGNTOR	0	6.93889e-18
HIBDkt	0	2.77556e-17
HISDr	0	-0.0452321
HISGLYabcpp	0	0
HISGLYtex	0	0
HISHISabcpp	0	0
HISHIStex	0	0
HISTD	0.0615959	1.17961e-16
HISTP	0.0615959	6.93889e-18
HISTRS	0	0
HISabcpp	0	-0.00678481
HISt2rpp	0	4.4967e-18
HIStex	0	0
HIUH_c	0	0
HMBS	0.000435062	0
HMGL	0	0
HMPK1	0	2.77556e-17
HMSD	0	8.0552e-16
HMSD2	0	3.747e-16
HMSH	0	1.73472e-17
HMSH2	0	-2.88157e-17
HMSH3	0	1.38778e-17
HOMt2pp	0	-0.00452321
HOMtex	0	0
HOMtpp	0	-6.93889e-18
HOPNTAL	0	-6.93889e-18
HOPNTAL2	0	6.93889e-18
HOXG	0	-1.50849
HPAtexi	0	0
HPPK	0	-0.00904642
HPYRI	0	0
HPYRRy	0	1.90165e-16
HSDy	-0.0597254	8.75098e-17
HSERTA	0.0597254	8.0959e-17
HSK	0	-0.0158312
HSTPT	0.0615959	1.38778e-17
HXAND	0	7.35531e-17
HXANt2pp	0	-6.93889e-18
HXAtex	0	0
HXPRT	0	1.38778e-17
HYGBDIAS	0.000108766	5.55112e-17
HYXNtex	0	0
Htex	-4.77488	0
I2FE2SR	0.000108766	0
I2FE2SS2fdx	0.000217531	-1.04083e-17
I2FE2SSfdx	0.000217531	-1.04083e-17
I2FE2ST	0.000108766	-1.38778e-17
I4FE4SRfdx	0.000217531	8.67362e-19
I4FE4ST	0.000217531	2.77556e-17
ICDHyr	2.91916	0
ICITt4pp	0	-2.7222e-17
ICITt_kt	0	-7.05638e-18
ICITtex	0	0
ICL	0	-1.70591e-16
ICYSDS	0.00163148	0
IG3PS	0.0615959	3.46945e-17
IGPDH	0.0615959	0
IGPS	0.0378445	3.46945e-17
ILEDHr_1	0.546691	-2.77471e-18
ILETA	-0.665967	-3.43185e-17
ILETRS	0	-0.262346
ILEabcpp	0	-0.00678481
ILEt2rpp	0	1.5031e-18
ILEtex	0	0
IMPC	-0.263862	0
IMPD	0.112789	2.08167e-17
IND3ACtex	0	0
IND3ACtpp	0	-0.0022616
INDOLEt5	0	-0.0022616
INDOLEt6	0	-0.0022616
INDOLEtex	0	0
INDOLEtpp	0	0
INSH	0	-1.38778e-17
INStex	0	0
IPDDI	0.000244357	0
IPDPS	0.0014915	-7.63278e-17
IPMD	0.306674	2.08167e-17
IPPMIa	-0.306674	-1.6459e-17
IPPMIb	-0.306674	0
IPPS	0.306674	2.08167e-17
ISETACabcpp	0	2.77556e-17
ISETACtex	0	-3.46945e-18
ISOAML	0	-0.0180928
IVCS	0	0
IZPN	0	-6.93889e-18
KARA1	-0.496701	4.06426e-17
KARA2	0.119277	-4.06426e-17
KAS14	0.138481	-2.08167e-17
KAS15	0	-1.03831e-16
KAT1	1.00789e-17	-5.55112e-17
KAT10	0	-5.55112e-17
KAT11	0	-5.55112e-17
KAT12	0	5.55112e-17
KAT13	0	-5.55112e-17
KAT14	0	5.55112e-17
KAT15	0	5.55112e-17
KAT16	0	-5.55112e-17
KAT17	0	0
KAT18	0	-5.55112e-17
KAT19	0	-5.55112e-17
ACACT11	0	-0.0248777
KAT20	0	-5.55112e-17
KAT21	0	-1.66533e-16
KAT22	0	-0.0158312
KAT23	0	-0.00904642
KAT24	0	-1.66533e-16
KAT25	0	-1.66533e-16
KAT26	0	0
KAT27	0	-1.66533e-16
KAT28	0	1.66533e-16
KAT29	0	-5.55112e-17
ACACT8	0	-0.0158312
KAT30	0	-1.66533e-16
KAT31	0	2.22045e-16
KAT32	0	-5.55112e-17
ACACT13	0	-0.0158312
ACACT10	0	-0.0158312
ACACT9	0	-0.00904642
ACACT12	0	-5.55112e-17
ACACT8r	0	-1.66533e-16
VCACT	0	5.55112e-17
KDOCT2	0.00848273	-6.93889e-17
KDOPP	0.00848273	-2.08167e-17
KDOPS	0.00848273	-1.38778e-17
Kabcpp	0	-0.00678481
Kt2pp	0.0773108	2.1684e-19
Kt3pp	0	-0.00452321
Ktex	0.0773108	0
LALALGLUtex	0	0
LALGP	0	-6.93889e-18
LCADi	0	9.71445e-17
LCTSt3ipp	0	-0.0022616
LDH_D	0	5.45148e-17
LDH_D2	0	-0.00678481
LLEUDr	0	-5.54941e-18
LEULEUabcpp	0	0
LEULEUtex	0	0
LEUTA	-0.306674	1.14395e-17
LEUTRS	0	-0.2533
LEUabcpp	0	-0.00678481
LEUt2rpp	0	7.63439e-18
LEUtex	0	0
LGTHL	0	-0.0271393
LIPAH	0.00424137	-3.05311e-16
LIPOCT	0.000108766	-7.63278e-17
LIPOS	0.000108766	3.46945e-17
LNLCtexi	0	0
LPADSS2_1	0.00424137	1.59595e-16
LPCOXc	0	-6.93889e-18
LPLIPAL1E160pp	0	-1.11022e-16
LPLIPAL1E161pp	0	4.47433e-15
LPLIPAL1E180pp	0	-5.55112e-17
LPLIPAL1E181d11pp	0	0
LPLIPAL1G160pp	0	0
LPLIPAL1G161pp	0	0
LPLIPAL1G180pp	0	-5.55112e-17
LPLIPAL1G181d11pp	0	-0.11308
LPSALAT	0.00424137	-2.98372e-16
LPSGTR1_kt	0.00424137	-6.17562e-16
LPSGTR2_kt	0.00424137	-5.6205e-16
LPSGTR3_kt	0.00424137	-1.17961e-16
LPSGTR4_kt	0.00424137	-1.17961e-16
LSERDHr	0.123357	-1.46826e-16
LTDCL	0	6.93889e-18
LYSDC	0	-0.0429705
LYSMO	0	-0.074633
LYSRC	0	0
LYSTRS	0	-0.262346
LYSabcpp	0	0
LYStex	0	0
L_LACD2	0	9.71445e-17
L_LACt2rpp	0	0
L_LACtex	0	0
MACACI	0	0
MACCOAT	0	-5.55112e-17
MACPD	0	-0.00904642
MAGLIPA160ex	0	0
MAGLIPA180ex	0	0
MAGLIPA181d9ex	0	0
MAGLIPA182d9d12ex	0	0
MAK	0	0
MALCOAMT	0.000108766	1.11022e-16
MALDt2_2pp	0	-0.00452321
MALDtex	0	0
MALEI	0	0
MALS	0.000435062	1.31839e-16
MALTT	0	1.38778e-17
MALt2_2pp	0	0
MALtex	0	0
MAN1PT2	0	1.38778e-17
MAN6PI	0	0
MANE	0	0
MANabcpp	0	0
MANtex	0	0
MBCOAi	0	-0.0248777
MCBTFR1	0	-0.00678481
MCBTFR2	0	-0.0135696
MCBTFUexs	0	0
MCBTFabcpp	0	0
MCBTFtex	0	2.1684e-19
MCBTFtonex	0	2.1684e-19
MCBTFtpp	0	2.1684e-19
MCCC	0	8.32667e-17
MCITD	1.33785e-31	0
MCITL2	1.33785e-31	6.23742e-18
MCITS	1.33785e-31	-9.02056e-17
MCOATA	0.943279	7.09044e-17
MCSNAH	0	-0.0768946
MCSNtex	0	0
MCSNtpp	0	-6.93889e-18
MCTP1App	0.00159344	2.22045e-16
MCTP1Bpp	0.000965233	0
MCTP2App	3.21907e-05	-1.80411e-16
MDDCP1pp	0.00143444	0
MDDCP2pp	3.21907e-05	0
MDDCP3pp	0.00386142	-3.1225e-16
MDDCP4pp	0.00386142	2.22045e-16
MDDCP5pp	0	-0.00452321
MDDEP1pp	0	-2.22045e-16
MDDEP2pp	0	-0.00452321
MDDEP3pp	0	-4.44089e-16
MDDEP4pp	0	-0.00339241
MDH	2.8412	-2.93792e-18
MDH2	0	-0.00678481
MDNTHAep	0	-0.0022616
ME2	0	-0.00904642
MECDPDH5	0.0014915	-2.08167e-17
MECDPS_copy1	0.0014915	0
MELIBt3ipp	0	-0.0022616
MEOHtex	0	0
MEOHtrpp	0	0
MEPCT	0.0014915	-6.93889e-18
METAT	0.00268695	2.77556e-17
METDabcpp	0	0
METGL	0	-0.0474937
METOX1s	0	0
METOX2s	0	0
METS	0.0618686	-6.93889e-18
METSOXR1	0	-0.0158312
METSOXR2	0	-0.0158312
METTRS	0	0
METabcpp	0	-2.77556e-17
METtex	0	0
MG2tex	0.00343562	0
MG2tpp	0.00343562	0
MG2uabcpp	0	-0.00904642
MGCH	0	0
MI1PP	0	-2.1684e-19
MICITDr	1.33785e-31	0
MLDCP1App	0.000159002	-2.22045e-16
MLDCP1Bpp	0	-0.00904642
MLDCP2App	0	0
MLDCP2Bpp	0	4.44089e-16
MLDCP3App	0.000965233	-1.52656e-16
MLDEP1pp	0.000965233	2.22045e-16
MLDEP2pp	0	0
MLTGY1pp	0	-0.00678481
MLTGY2pp	0	-4.44089e-16
MLTGY3pp	0	-0.0022616
MLTGY4pp	0	0
MMETt2pp	0	-6.93889e-18
MMETtex	0	0
MMSAD3	0	-0.0339241
MMTSAO	0	2.15106e-16
MN2t3pp	0	-0.011308
MNabc_1	0.00137396	0
MNtex	0.00137396	0
MOADSUx	0.000652593	-1.11022e-16
MOAT2_kt	0.00424137	7.63278e-17
MOAT_kt	0.00424137	-1.45717e-16
MOBDabcpp	0.00159149	0
MOBDtex	0.00159149	0
MOCOS	0.000217531	6.93889e-17
MOGDS	0.000108766	-6.245e-17
MOHMT	0.000280449	5.55112e-17
MOTH1	0	-2.77556e-17
MOTS1	0	0
MPTAT	0.000326297	-2.77556e-17
MPTG	0.00645228	-2.91434e-16
MPTG2	3.21907e-05	-5.89806e-16
MPTS	0.000326297	-3.55618e-17
MPTSS	0.000652593	-2.77556e-17
MSO3abcpp	0	0
MSO3tex	0	0
MSULR	0	-3.99286e-16
MTHFC	0.466345	-4.73185e-17
MTHFD	0.466345	4.68672e-17
MTHFR2	0.0619773	-4.16334e-17
MTI	0	0
MTOLDOX	0	-1.31839e-16
MTRI	0	0
MUCCYCI	0	7.24121e-18
MUCCY_kt	-6.38949e-16	-6.93889e-18
MUCLI	0	0
MXMO	0	-1.31839e-16
MXYLt5	0	-0.0022616
MXYLt6	0	-0.0022616
M_XYLtpp	0	3.24215e-17
M_Xylt1	0	0
NACHY	0	1.38778e-17
NACODA	0	-0.00904642
NACt1pp	0	7.63439e-18
NACtex	0	0
NADDP	0	-0.00904642
NADH16pp	11.6126	-2.77556e-17
NADH5	0	-0.00678481
NADHPO	0	-0.0158312
NADK	0.000217531	2.77556e-17
NADN	0	-0.244253
NADPHQR2	0	-0.00678481
NADS1	0.00111009	-2.77556e-17
NADTRHD	0	2.50101e-16
NAMNPP	0.000108766	0
NAt3_1p5pp	0	-0.0022616
NAt3pp_copy1	-0.00377899	0
NAt3_2pp	0	-0.0022616
NAt3pp_copy2	0	0
NAtex	0.00171781	0
NBAHH_ir	0	-4.16334e-17
NCBMPTSabcpp	0	-5.55112e-17
NCBMPTStex	0	0
NDPK1	0.255473	0
NDPK2	0.211741	0
NDPK3	0.0625641	0
NDPK4	0.00529391	0
NDPK5	0.00849785	-2.16866e-17
NDPK6	0	0
NDPK7	0.00839397	0
NDPK8	0.00526952	0
NFMLDF	0	3.46945e-18
NFORGLUAH2	0	0
NH4t3pp	0	-0.0022616
NH4tex	5.19156	0
NH4tpp	5.19156	0
NI2t3pp	0	-0.0022616
NI2t4pp	0	3.49124e-19
NI2tex	0.00137396	0
NI2tpp	0.00137396	0
NI2uabcpp	0	-0.00904642
NMNAT	0	-8.32667e-17
NMNDA	0	-0.00904642
NMNN	0	-0.235207
NMTHDA	0	0
NNATr	0.00111009	4.07596e-17
NNDMBRT	0.000108766	-4.85723e-17
NNDPR	0.00111009	9.71445e-17
NO2t2rpp	0	0
NO2tex	0	0
NO3t2pp	0	-0.0022616
NO3abcpp	0	-0.00904642
NO3tex	0	0
NODOx	0	-0.0203544
NODOy	0	-0.0203544
NONAtexi	0	0
NOtex	0	0
NOtpp	0	0
NTD1	0	6.93889e-18
NTD10	0	6.93889e-18
NTD10pp	0	0
NTD11	0	-0.0180928
NTD11pp	0	0
NTD12	0	0
NTD12pp	0	0
NTD1pp	0	0
NTD2	0.000280449	6.93889e-18
NTD2pp	0	0
NTD3	0	6.93889e-18
NTD3pp	0	0
NTD4	0	6.93889e-18
NTD4pp	0	0
NTD5	0	3.46945e-17
NTD5pp	0	0
NTD6	0	6.93889e-18
NTD6pp	0	0
NTD7	0	-0.00904642
NTD7pp	0	0
NTD8	0	6.93889e-18
NTD8pp	0	0
NTD9	0	-0.0180928
NTD9pp	0	0
NTP1	0	-0.00904642
NTP10	0	-0.00904642
NTP3	0	-0.00904642
NTP5	0	-0.00904642
NTPP1	0	-0.00904642
NTPP10	0	0
NTPP11	0	-2.08167e-17
NTPP2	0	-0.00904642
NTPP3	0	-0.00904642
NTPP4	0	-0.00904642
NTPP5	0	-0.00904642
NTPP6	0	-0.00904642
NTPP7	0	-0.00904642
NTPP8	0	-0.00904642
NTPP9	0	-0.0180928
NTPTP1	0	-2.77556e-17
NTPTP2	0	-0.0180928
NITR	0	-0.0135696
NTRIR2x	0	-0.0452321
O2tex	9.54814	0
O2tpp	9.54635	0
OAADC	0	-0.00904642
OAAt2_2pp	0	0
OAAtex	0	0
OARGDC	0	-0.0452321
OARGabcpp	0	0
OARGtex	0	0
OBDHc	0	-0.0180928
OCAALD	0	6.93889e-18
OCBT2i	0	0
OCBT	0.172782	0
OCDCAtexi	0	0
OCDCEAtexi	0	0
OCOAT1	0	7.63278e-17
OCOAT4	0	-3.46945e-17
OCTAtex	0	0
OCTDPS	0.000108766	7.28584e-17
CTECOAI8	0	-1.11022e-16
OGMEACPD	0.000108766	0
OGMEACPR	0.000108766	9.02056e-17
OGMEACPS	0.000108766	-2.08167e-17
5HPUDICDC_c	0	0
OHCUDC2	0	1.50303e-19
OHPBAT	0.000108766	0
OHPHM	0.000108766	7.63278e-17
PANTS	0.000280449	5.55112e-17
OIVD1r	0	-1.08638e-15
OIVD2	0	-0.0248777
OIVD3	0	-0.0248777
OMAHY	0	0
OMAIS	0	0
OMBZLM	0.000108766	-1.45717e-16
OMCDC	0.306674	6.93889e-18
OMMBLHX	0.000108766	0
OMPDC	0.161752	-2.08167e-17
OMPHHX	0.000108766	0
OP4ENH	0	0
OP4ENH2	0	0
OPAH	0	-5.55112e-17
OPHBDC	0.000108766	-7.63278e-17
OPHHX	0.000108766	0
OPMEACPD	0.000108766	0
OPMEACPR	0.000108766	3.46945e-17
OPMEACPS	0.000108766	-2.08167e-17
ORN5O	0.000108766	-5.55112e-17
ORNCD	0	-0.00904642
ORNDC	0.016227	6.93889e-18
ORNabcpp	0	-0.00678481
ORNtex	0	0
OROTt2_2pp	0	0
OROTtex	0	0
ORPT	-0.161752	-2.73708e-18
OSKTabcpp	0	-0.00904642
OSKTpp	0.00424137	0
OXAtpp	0	0
OXCOAHDH	0	-6.93889e-17
OXDHCOAT	0	-1.66533e-16
OXFOtex	0	0
OXOADLR	0	6.93889e-18
OXOAEL	-6.38949e-16	6.93889e-18
OXPTNDH	0	1.61586e-16
OXYLt5	0	-0.0022616
OXYLt6	0	-0.0022616
O_XYLtppi	0	0
O_Xylt1	0	0
P5CD	0	-0.00904642
P5CR	0.128412	1.38778e-17
PA120abcpp	0	-0.133435
PA160abcpp	0	-4.44089e-16
PA161abcpp	0	-1.11022e-16
PA180abcpp	0	-1.96081
PA181abcpp	0	1.11022e-16
PACALDtex	0	0
PACALtabcpp	0	0
PACCOAE	0	1.45717e-16
PACCOAL	0	1.11022e-16
PACt3	0	-3.98038e-17
PACt1	0	0
PALDO2	0	2.50703e-16
PALDP	0	0
PALGSKT	0	-1.11022e-16
PPAt4pp	0	2.77556e-17
PAPA120	0	-2.1684e-19
PAPA140	0	-0.00904642
PAPA141	0	-2.1684e-19
PAPA160	0	-0.00904642
PAPA161	0	-0.00904642
PAPA180	0	-0.00904642
PAPA181	0	-0.00904642
PAPPT3	0.0129368	-2.77556e-17
PAPSR	0	-4.16334e-17
PAPSR2	0	-1.01778e-16
PB2abcpp	0	-0.00904642
PB2t5	0	-0.0022616
PB2t6	0	-0.0022616
PB2tex	0	0
PB2tpp	0	0
PC	0	-2.45341e-17
PC11M	0.000108766	7.63278e-17
PC17M	0.000108766	6.93889e-18
PC20M	0.000108766	-3.46945e-17
PC6AR	0.000108766	-7.63278e-17
PC6YM	0.000108766	4.16334e-17
PC8XM	0.000108766	-7.63278e-17
PCADYOX	-6.38949e-16	0
PDE1	0	-0.00904642
PDE4	0	-0.00904642
PDH	4.5827	6.93889e-17
PDHa	1.73512e-15	-6.93889e-18
PDHbr	1.73512e-15	0
PDHcr	0	-5.87585e-18
PDX5POi	0.000108766	-2.77556e-17
PDX5PS	0.000108766	0
PE120abcpp	0	-0.00904642
PE140abcpp	0	-1.63288
PE141abcpp	0	-0.00904642
PE160abcpp	0	-1.11022e-15
PE161abcpp	0	-1.44329e-15
PE180abcpp	0	5.55112e-16
PE181abcpp	0	-0.0565401
PEAL2tabc	0	-0.0180928
PEALtabc	0	2.77556e-17
PEALtex	0	0
PEAMNO2pp	0	1.99493e-17
PEAMNtex	0	0
PEAOpp	0	-7.80626e-18
PEAtabcpp	0	-0.294009
PENTSOtex	0	0
PERD	0.000108766	-2.93792e-18
PETNT161_kt	0.00424137	-2.22045e-16
PETNT181_kt	0	0
PG120abcpp	0	-0.00678481
PG140abcpp	1.75586e-05	0
PG141abcpp	0	-0.00678481
PG160abcpp	0.000563825	7.77156e-16
PG161abcpp	0.00280254	-1.11022e-16
PG180abcpp	0.000187291	-9.99201e-16
PG181abcpp	0.0012769	1.22125e-15
PGAMT	-0.0385976	-2.08155e-17
PGCD	0.909019	2.08167e-17
PGI	-0.0169655	-1.44304e-17
PGK	-4.22179	0
PGL	0	2.08167e-17
PGLCNDH	0	-5.93163e-17
PGLYCP	0	0
PGM	-3.31277	0
PGMT	-0.0169655	0
PGP120abcpp	0	-0.00904642
PGP140abcpp	5.02989e-21	0
PGP141abcpp	0	-0.00904642
PGP160abcpp	-1.9152e-19	1.11022e-16
PGP161abcpp	0	-0.0022616
PGP180abcpp	-1.39061e-19	1.11022e-16
PGP181abcpp	0	-0.0022616
PGPP120	0	0
PGPP120pp	0	0
PGPP140	8.48664e-05	3.46945e-17
PGPP140pp	0	-0.0022616
PGPP141	0	0
PGPP141pp	0	0
PGPP160	0.00268743	3.46945e-17
PGPP160pp	0	-0.0022616
PGPP161	0.0134635	-7.63278e-17
PGPP161pp	0	-1.11022e-16
PGPP180	0.000894023	1.45717e-16
PGPP180pp	0	-0.0022616
PGPP181	0.0060855	-7.63278e-17
PGPP181pp	0	0
PGSA120	0	-0.142481
PGSA140	8.48664e-05	-1.04083e-16
PGSA141	0	-0.142481
PGSA160	0.00268743	-2.15106e-16
PGSA161	0.0134635	-2.15106e-16
PGSA180	0.000894023	-1.04083e-16
PGSA181	0.0060855	-1.04083e-16
PHADPC100	0	-6.93889e-18
PHADPC101	0	2.08167e-17
PHADPC120	0	-3.46945e-17
PHADPC121	0	-3.46945e-17
PHADPC121d6	0	-3.46945e-17
PHADPC140	0	-3.46945e-17
PHADPC141	0	-3.46945e-17
PHADPC141d5	0	-3.46945e-17
PHADPC142	0	-3.46945e-17
PHADPC40	0	-6.93889e-18
PHADPC50	0	-2.08167e-17
PHADPC60	0	-6.93889e-18
PHADPC70	0	-6.93889e-18
PHADPC80	0	-3.46945e-17
PHADPC90	0	-6.93889e-18
PHADPCP100	0	-3.46945e-17
PHADPCP40	0	-3.46945e-17
PHADPCP50	0	-7.77156e-16
PHADPCP60	0	2.08167e-17
PHADPCP70	0	-6.93889e-18
PHADPCP80	0	-3.46945e-17
PHADPCP90	0	-6.93889e-18
PHADPCT40	0	-0.0022616
PHADPCT60	0	-1.38778e-17
PHAP2C100	0	-0.00904642
PHAP2C101	0	-0.00904642
PHAP2C120	0	-0.00904642
PHAP2C121	0	-0.00904642
PHAP2C121d6	0	-0.00904642
PHAP2C140	0	-0.00904642
PHAP2C141	0	-0.00904642
PHAP2C141d5	0	-0.00904642
PHAP2C142	0	-0.00904642
PHAP2C60	0	-0.00904642
PHAP2C80	0	-0.00904642
PHAPC40	0	-0.00904642
PHAPC50	0	-0.00904642
PHAPC70	0	-0.00904642
PHAPC90	0	-0.00904642
PHAPCP100	0	-0.00904642
PHAPCP40	0	-0.00904642
PHAPCP50	0	-0.00904642
PHAPCP60	0	-0.00904642
PHAPCP70	0	-0.00904642
PHAPCP80	0	-0.00904642
PHAPCP90	0	-0.00904642
PHAPCT40	0	-9.4369e-16
PHAPCT60	0	-0.00904642
PHEDCAtexi	0	0
PHEHPAtexi	0	0
PHEHXAtexi	0	0
PHEME2abcpp	0	-0.0022616
PHEMEabcpp	0	-0.0158312
PHEMEtiex	0	-0.0022616
PHEMEtonex	0	-3.46945e-17
PHENONAtexi	0	0
PHEOCTAtexi	0	0
PHEPTtexi	0	-1.38778e-17
PHETA1	-0.0931764	1.14395e-17
PHETHPTOX3	0	-0.0316625
PHETRS	0	-0.378819
PHEt2rpp	0	-2.41101e-17
PHEtex	0	0
PHNACH	0	-0.0407089
PHPYRtex	0	0
PHPYRtpp	0	-9.39339e-18
PIt2rpp	0.452893	0
PIt7ipp	0	-0.00452321
PItex	0.448651	0
PIuabcpp	0	-0.00678481
PLCTI1	0	0
PLCTI2	0	0
PLCTI3	0	0
PLCTI4	0	0
PLCTI5	0	0
PLCTI6	0	0
PLIPA1E160pp	0	4.06446e-15
PLIPA1E161pp	0	3.0569e-15
PLIPA1E180pp	0	0
PLIPA1E181d11pp	0	0
PLIPA1G160pp	0	4.18347e-15
PLIPA1G161pp	0	3.35575e-15
PLIPA1G180pp	0	1.11022e-16
PLIPA1G181d11pp	0	-0.0565401
PLIPA2E160pp	0	5.70394e-15
PLIPA2E161pp	0	2.22045e-16
PLIPA2E180pp	0	0
PLIPA2E181d11pp	0	-0.0565401
PLIPA2G160pp	0	-1.11022e-16
PLIPA2G161pp	0	0
PLIPA2G180pp	0	0
PLIPA2G181d11pp	0	0
PLPSLpp	0.00424137	4.44089e-16
PLPSabctex	0.00424137	-1.11022e-16
PMANM	0	0
PMDPHT	0.000326297	6.93889e-18
PMEACPE	0.000108766	2.77556e-17
PMPK	0.000108766	0
PNTK	0.000280449	0
PNTOt4pp	0	2.08167e-17
PNTOtex	0	-2.13644e-17
PPA	0	-0.00904642
PPA2	0	-0.00904642
PPBNGS	0.00174025	2.08167e-17
PPC	1.14426	0
PPCDC	0.000280449	-2.08167e-17
PPCK	0	-0.00904642
PPCSCT	0	-1.03764e-16
PPGPPDP	0	-4.16334e-17
AROAT	0	3.68257e-17
PPItex_1	0	0
PPIuabcpp	0	-2.77556e-17
PPK2	-0.000108766	0
PPK50_B	0	0
PPK50r	0	0
PPK	-1.77881	0
PPM	-0.464832	0
PPNCL2	0.000280449	-4.85723e-17
PPND	0.0664026	3.05311e-16
PPNDH	0.0931764	3.46945e-17
PPPGO	0.000217531	2.22045e-16
PPRDNDH	0	2.42861e-16
PPS	0	-0.00904642
PPYRDC	0	-0.0757638
PQQAC	0.000108766	4.33681e-19
PQQFEP	0.000108766	-4.33681e-19
PQQH2S	0.000108766	0
PQQH2tpp	0	0
PQQtpp	0	-3.34962e-17
PRAIS	0.202375	2.77556e-17
PRAIi_copy1	0.0378445	0
PRAMPC_copy1	0.0615959	0
PRASCSi_copy1	0.202266	2.77556e-17
PRATPP	0.0615959	-2.08167e-17
PRFGS	0.202375	1.11022e-16
PRMICI_copy1	0.0615959	0
PROD2	0	-0.00678481
PROGLYabcpp	0	-2.77556e-17
PROGLYtex	0	0
PROTRS	0	-5.55112e-17
PROabcpp	0	-0.00678481
PROt2rpp	0	-6.93889e-18
PROt4pp	0	-3.33984e-17
PROtex	0	0
PRPPS	0	-1.44131e-16
PSCVT_copy1	0.197967	9.01463e-18
PSD120	0	-2.1684e-19
PSD140	0.000122422	3.46945e-17
PSD141	0	-2.1684e-19
PSD160	0.00384435	3.46945e-17
PSD161	0.0235387	3.46945e-17
PSD180	0.00127885	-7.63278e-17
PSD181	0.00870368	-7.63278e-17
PSERT	0.909019	0
PSP_L	0.909019	0
PSSA120	0	-0.0995106
PSSA140	0.000122422	4.16334e-17
PSSA141	0	-0.0995106
PSSA160	0.00384435	4.16334e-17
PSSA161	0.0235387	-1.80411e-16
PSSA180	0.00127885	-6.93889e-17
PSSA181	0.00870368	-6.93889e-17
PTA2	0	-0.108557
PTAr	0	2.0556e-18
PTAtex	0	-4.16032e-17
PTOLDOX	0	-2.08167e-17
PTPATi	0	-0.0022616
PTRCTA	0	0
PTRCTA2	0	4.8826e-17
PTRCabcpp	0	-0.00678481
PTRCt2pp	0	-6.93889e-18
PTRCtex	0	0
PTSLAtexi	0	0
PUTA3	0	-0.00904642
PXMO	0	-1.31839e-16
PXYLt5	0	-0.0022616
PXYLt6	0	-0.0022616
PYAM5PO	0	0
PYDAMK	0	0
PYDAMtex	0	0
PYDAMtpp	0	0
PYDXK	0	0
PYDXNK	0	2.77556e-17
PYK	1.75116	0
PYNP2r	0.000280449	9.47629e-18
PYOVD2tex	0.000108766	5.55112e-17
PYOVDM1	0.000108766	0
PYOVDM2	0.000108766	-5.55112e-17
PYOVDtex	0	-0.00904642
PYRDOX	0	0
PYRZAM	0	-6.93889e-18
PYRt2rpp	0	-1.35623e-18
PYRtex	0	0
P_XYLtpp	0	5.55112e-17
P_Xylt1	0	0
QOR1	0	-2.08167e-17
QOR2	0	-2.08167e-17
QOR3	0	-2.08167e-17
QUEA1	0	-1.38778e-17
QUEA2	0	-1.38778e-17
QUEA3	0	-1.38778e-17
QUIDH	0	-5.80613e-18
QUIDHy	0	-5.30917e-17
QUIN2tex	0	0
QUINtpp	0	6.13761e-18
QULNS	0.00111009	6.93889e-18
R05219	0.000108766	9.4369e-16
R15BPK	0.465112	0
R1PK	0.465112	-5.55112e-17
RBFK	0.000217531	8.32667e-17
RBFSa	0.000652593	3.46945e-17
RBFSb	0.000326297	-1.11022e-16
RBK	0	-2.77556e-17
RDXR	0	-8.65055e-17
RECOAH10	0	0
RECOAH11	0	0
RECOAH12	0	0
RECOAH13	0	0
RECOAH14	0	0
RECOAH15	0	0
RECOAH16	0	0
RECOAH17	0	0
RECOAH19	0	0
RECOAH2	0	0
RECOAH20	0	0
RECOAH21	0.0178239	0
RECOAH22	0	-5.98235e-16
RECOAH23	0	0
RECOAH24	0	0
RECOAH25	0	-8.45372e-17
RECOAH26	0	0
RECOAH3	0	0
RECOAH4	0	0
RECOAH5	-2.3131e-18	0
RECOAH6	-0.0178239	0
RECOAH7	0	0
RECOAH8	0	0
RECOAH9	0	0
REPHACCOAI	0	0
RHA100tex	0	0
RHA100tpp	0	0
RHA101tex	0	0
RHA101tpp	0	0
RHA120tex	0	0
RHA120tpp	0	0
RHA121d6tex	0	0
RHA121d6tpp	0	0
RHA121tex	0	0
RHA121tpp	0	0
RHA140tex	0	0
RHA140tpp	0	0
RHA141d5tex	0	0
RHA141d5tpp	0	0
RHA141tex	0	0
RHA141tpp	0	0
RHA142tex	0	0
RHA142tpp	0	0
RHA160tex	0	0
RHA160tpp	0	0
RHA40tex	0	0
RHA40tpp	0	1.62107e-17
RHA50tex	0	0
RHA50tpp	0	0
RHA60tex	0	0
RHA60tpp	0	0
RHA70tex	0	0
RHA70tpp	0	0
RHA80tex	0	0
RHA80tpp	0	0
RHA90tex	0	0
RHA90tpp	0	0
RHACOAE100	0	-0.00904642
RHACOAE120	0	-0.00904642
RHACOAE121	0	-0.00904642
RHACOAE121d6	0	-0.00904642
RHACOAE140	0	-0.00904642
RHACOAE141	0	-0.00904642
RHACOAE141d5	0	-0.00904642
RHACOAE142	0	-0.00904642
RHACOAE160	0	-0.00904642
HBRCH	0	-0.00904642
RHACOAE50	0	-0.00904642
RHACOAE60	0	-0.00904642
RHACOAE70	0	-0.00904642
RHACOAE80	0	-0.00904642
RHACOAE90	0	-0.00904642
RHACOAEP100	0	-0.00904642
RHACOAEP101	0	-0.00904642
RHACOAEP40	0	-0.00904642
RHACOAEP50	0	-0.00904642
RHACOAEP60	0	-0.00904642
RHACOAEP70	0	-0.00904642
RHACOAEP80	0	-0.00904642
RHACOAEP90	0	-0.00904642
RHACOAET40	0	-0.0022616
RHACOAET60	0	-0.00904642
RHACOAR100	0	6.22455e-18
RHACOAR101	0	6.22455e-18
RHACOAR120	0	1.50597e-15
RHACOAR121d5	0	9.99589e-17
RHACOAR121d6	0	6.22455e-18
RHACOAR140	0	6.22455e-18
RHACOAR141d5	0	6.22455e-18
RHACOAR141d7	9.65806e-18	9.99589e-17
RHACOAR142	0	6.22455e-18
RHACOAR60	0	6.22455e-18
RHACOAR70	0	6.22455e-18
RHACOAR80	0	6.22455e-18
RHACOAR90	0	-8.75098e-17
RHACOARP100	0	-8.75098e-17
RHACOARP40	0	6.22455e-18
RHACOARP50	0	6.22455e-18
RHACOARP60	0	6.22455e-18
RHACOARP70	0	-8.75098e-17
RHACOARP80	0	-8.75098e-17
[truncated: 928 more rows]
